# Supplementary material for: (E)-5-[3-Cyano-2-(dicyano­methyl­ene)-1-oxaspiro­[4.5]dec-3-en-4-yl]-3-(1-methyl-1,4-dihydro­pyridin-4-yl­idene)pent-4-en-1-yl 3,5-bis­(benz­yloxy)benzoate
Source: Acta Crystallogr Sect E Struct Rep Online. 2012 Dec 19;69(Pt 1):o103–4. doi: 10.1107/S1600536812050532 (PMC3588224; doi:10.1107/S1600536812050532)
Supplement: Supplementary file 1 [file e-69-0o103-sup1.cif]

##############################################################################
#                                                                            #
# This CIF contains the data in a paper accepted for publication in          #
# Acta Crystallographica Section E. It conforms to the requirements of       #
# Notes for Authors for Acta Crystallographica Section E, and has been       #
# peer reviewed under the auspices of the IUCr Commission on Journals.       #
#                                                                            #
# Full details of the Crystallographic Information File format               #
# are given in the paper "The Crystallographic Information File (CIF):       #
# a New Standard Archive File for Crystallography" by S. R. Hall, F. H.      #
# Allen and I. D. Brown [Acta Cryst. (1991), A47, 655-685].                  #
#                                                                            #
# The current version of the core CIF dictionary is obtainable from          #
# ftp://ftp.iucr.org/pub/cif_core.dic.                                       #
#                                                                            #
# Software is freely available for graphical display of the structure(s)     #
# in this CIF. For information consult the CIF software page                 #
# http://www.iucr.org/resources/cif/software.                                #
#                                                                            #
# This file may be used for bona fide research purposes within the           #
# scientific community so long as proper attribution is given to the journal # 
# article from which it was obtained.                                        #
#                                                                            #
##############################################################################
data_global
_audit_creation_method     SHELXL
_journal_date_recd_electronic     2012-11-27
_journal_date_accepted     2012-12-12
_journal_name_full     'Acta Crystallographica, Section E'
_journal_year     2013
_journal_volume     69
_journal_issue      1
_journal_page_first     o103
_journal_page_last     o104
_journal_paper_category     QO
_journal_paper_doi     10.1107/S1600536812050532
_journal_coeditor_code     CV5370
_publ_contact_author_name     'Gainsford, Graeme J.'
_publ_contact_author_address
;
Industrial Research Limited
PO Box 31-310
Lower Hutt
New Zealand
;
_publ_contact_author_email     g.gainsford@irl.cri.nz
_publ_contact_author_fax     '64(4)931 0142'
_publ_contact_author_phone     '64(4)931 3815'
_publ_section_title
;\
(<i>E</i>)-5-[3-Cyano-2-(dicyanomethylene)-1-oxaspiro[4.5]dec-3-en-4-yl]-3-(1-\
methyl-1,4-dihydropyridin-4-ylidene)pent-4-en-1-yl
3,5-bis(benzyloxy)benzoate
;
loop_
    _publ_author_name
    _publ_author_address
    'Gainsford, Graeme J.'
;Carbohydrate Chemistry Group
 Industrial Research Limited
 PO Box 31-310
 Lower Hutt
 New Zealand
;
    'Clarke, David J.'
;Photonics Group
 Industrial Research Limited
 PO Box 31-310
 Lower Hutt
 New Zealand 5040
;
    'Kay, Andrew J.'
;Photonics Group
 Industrial Research Limited
 PO Box 31-310
 Lower Hutt
 New Zealand 5040
;
data_I
_audit_creation_method     SHELXL-97
_chemical_name_systematic
;
(<i>E</i>)-5-(3-Cyano-2-(dicyanomethylene)-1-oxaspiro[4.5]dec-3-en-4-yl)-3-
(1-methylpyridin-4(1<i>H</i>)-ylidene)pent-4-en-1-yl
3,5-bis(benzyloxy)benzoate
;
_chemical_name_common     ?
_chemical_formula_moiety     'C45 H40 N4 O5'
_chemical_formula_sum     'C45 H40 N4 O5'
_chemical_formula_iupac     'C45 H40 N4 O5'
_chemical_formula_weight     716.81
_chemical_melting_point     ?
_symmetry_cell_setting     monoclinic
_symmetry_space_group_name_H-M     'C 2/c'
_symmetry_space_group_name_HALL     '-C 2yc'
loop_
    _symmetry_equiv_pos_as_xyz
    'x, y, z'
    '-x, y, -z+1/2'
    'x+1/2, y+1/2, z'
    '-x+1/2, y+1/2, -z+1/2'
    '-x, -y, -z'
    'x, -y, z-1/2'
    '-x+1/2, -y+1/2, -z'
    'x+1/2, -y+1/2, z-1/2'
_cell_length_a     29.7208(16)
_cell_length_b     16.0089(4)
_cell_length_c     16.5105(6)
_cell_angle_alpha     90.00
_cell_angle_beta     106.705(5)
_cell_angle_gamma     90.00
_cell_volume     7524.1(5)
_cell_formula_units_Z     8
_cell_measurement_reflns_used     5455
_cell_measurement_theta_min     2.7920
_cell_measurement_theta_max     73.8435
_cell_measurement_temperature     120(2)
_exptl_crystal_description     plate
_exptl_crystal_colour     yellow
_exptl_crystal_size_max     0.49
_exptl_crystal_size_mid     0.45
_exptl_crystal_size_min     0.01
_exptl_crystal_density_diffrn     1.266
_exptl_crystal_density_meas     ?
_exptl_crystal_density_method     'not measured'
_exptl_crystal_F_000     3024
_exptl_absorpt_coefficient_mu     0.668
_exptl_absorpt_correction_type     multi-scan
_exptl_absorpt_process_details
;
(<i>CrysAlis PRO</i>; Oxford Diffraction, 2007)
;
_exptl_absorpt_correction_T_min     0.63812
_exptl_absorpt_correction_T_max     1.00000
_exptl_special_details
;
Empirical absorption correction using spherical harmonics,
 implemented in <i>CrysAlis PRO</i>
(Oxford Diffraction, 2007)
;
_diffrn_ambient_temperature     120(2)
_diffrn_radiation_type     'Cu K\a'
_diffrn_radiation_wavelength     1.54184
_diffrn_radiation_source     'SuperNova (Cu) X-ray Source'
_diffrn_radiation_monochromator     'mirror'
_diffrn_measurement_device_type
                        'Oxford Diffraction SuperNova (Dual, Cu at zero, Atlas)'
_diffrn_measurement_method     '\w scans'
_diffrn_detector_area_resol_mean     10.6501
_diffrn_reflns_number     31832
_diffrn_reflns_av_R_equivalents     0.0707
_diffrn_reflns_av_sigmaI/netI     0.0494
_diffrn_reflns_theta_min     3.17
_diffrn_reflns_theta_max     68.24
_diffrn_reflns_theta_full     68.24
_diffrn_measured_fraction_theta_max     0.997
_diffrn_measured_fraction_theta_full     0.997
_diffrn_reflns_limit_h_min     -35
_diffrn_reflns_limit_h_max     35
_diffrn_reflns_limit_k_min     -19
_diffrn_reflns_limit_k_max     19
_diffrn_reflns_limit_l_min     -19
_diffrn_reflns_limit_l_max     17
_diffrn_standards_number     ?
_diffrn_standards_interval_count     ?
_diffrn_standards_interval_time     ?
_diffrn_standards_decay_%     0
_refine_special_details
;
Refinement of <i>F</i>^2^ against ALL reflections. The weighted <i>R</i>-factor
<i>wR</i> and goodness of fit <i>S</i> are based on <i>F</i>^2^, conventional
<i>R</i>-factors <i>R</i> are based on <i>F</i>, with <i>F</i> set to zero for
negative <i>F</i>^2^. The threshold expression of <i>F</i>^2^ >
\s(<i>F</i>^2^) is used only for calculating <i>R</i>-factors(gt) <i>etc</i>.
and is not relevant to the choice of reflections for refinement.
<i>R</i>-factors based on <i>F</i>^2^ are statistically about twice as large
as those based on <i>F</i>, and <i>R</i>- factors based on ALL data will be
even larger.
;
_reflns_number_total     6878
_reflns_number_gt     4748
_reflns_threshold_expression     I>2sigma(I)
_refine_ls_structure_factor_coef     Fsqd
_refine_ls_matrix_type     full
_refine_ls_R_factor_all     0.0817
_refine_ls_R_factor_gt     0.0484
_refine_ls_wR_factor_gt     0.1205
_refine_ls_wR_factor_ref     0.1436
_refine_ls_goodness_of_fit_ref     1.024
_refine_ls_restrained_S_all     1.024
_refine_ls_number_reflns     6878
_refine_ls_number_parameters     488
_refine_ls_number_restraints     0
_refine_ls_hydrogen_treatment     constr
_refine_ls_weighting_scheme     calc
_refine_ls_weighting_details
         'calc w=1/[\s^2^(Fo^2^)+(0.0691P)^2^+2.9516P] where P=(Fo^2^+2Fc^2^)/3'
_atom_sites_solution_hydrogens     geom
_atom_sites_solution_primary     direct
_atom_sites_solution_secondary     difmap
_refine_ls_shift/su_max     0.000
_refine_ls_shift/su_mean     0.000
_refine_diff_density_max     0.255
_refine_diff_density_min     -0.226
_refine_ls_extinction_method     none
_refine_ls_extinction_coef     ?
loop_
    _atom_type_symbol
    _atom_type_description
    _atom_type_scat_dispersion_real
    _atom_type_scat_dispersion_imag
    _atom_type_scat_source
    'C' 'C' 0.0181 0.0091
                         'International Tables Vol C Tables 4.2.6.8 and 6.1.1.4'
    'H' 'H' 0.0000 0.0000
                         'International Tables Vol C Tables 4.2.6.8 and 6.1.1.4'
    'N' 'N' 0.0311 0.0180
                         'International Tables Vol C Tables 4.2.6.8 and 6.1.1.4'
    'O' 'O' 0.0492 0.0322
                         'International Tables Vol C Tables 4.2.6.8 and 6.1.1.4'
_computing_data_collection
;
CrysAlis PRO (Oxford Diffraction, 2007)
;
_computing_cell_refinement
;
CrysAlis PRO (Oxford Diffraction, 2007)
;
_computing_data_reduction
;
CrysAlis PRO (Oxford Diffraction, 2007)
;
_computing_structure_solution     'SHELXS97 (Sheldrick, 2008)'
_computing_structure_refinement     'SHELXL97 (Sheldrick, 2008)'
_computing_molecular_graphics
;
ORTEP in WinGX (Farrugia, 2012) and
<i>Mercury</i> (Macrae <i>et al.</i>, 2008)
;
_computing_publication_material
;
SHELXL97 (Sheldrick, 2008) and PLATON (Spek, 2009)
;
loop_
    _atom_site_type_symbol
    _atom_site_label
    _atom_site_fract_x
    _atom_site_fract_y
    _atom_site_fract_z
    _atom_site_U_iso_or_equiv
    _atom_site_adp_type
    _atom_site_calc_flag
    _atom_site_refinement_flags
    _atom_site_occupancy
    _atom_site_symmetry_multiplicity
    _atom_site_disorder_assembly
    _atom_site_disorder_group
    O O1 0.32530(6) 0.58411(8) 0.47050(9) 0.0302(3) Uani d . 1 1 . .
    O O2 0.37640(6) 1.01270(9) 0.29493(10) 0.0349(4) Uani d . 1 1 . .
    O O3 0.38897(6) 0.87595(9) 0.27559(11) 0.0418(4) Uani d . 1 1 . .
    O O4 0.46422(6) 1.17572(9) 0.13475(10) 0.0353(4) Uani d . 1 1 . .
    O O5 0.49344(6) 0.90251(10) 0.07098(11) 0.0403(4) Uani d . 1 1 . .
    N N1 0.29766(7) 0.39441(11) 0.55045(13) 0.0371(5) Uani d . 1 1 . .
    N N2 0.26282(8) 0.59452(11) 0.70530(13) 0.0403(5) Uani d . 1 1 . .
    N N3 0.30967(7) 0.78188(11) 0.67582(12) 0.0361(4) Uani d . 1 1 . .
    N N4 0.28722(6) 1.15634(10) 0.61141(11) 0.0279(4) Uani d . 1 1 . .
    C C1 0.29686(8) 0.46514(13) 0.56464(14) 0.0299(5) Uani d . 1 1 . .
    C C2 0.29536(8) 0.55113(12) 0.58331(14) 0.0284(5) Uani d . 1 1 . .
    C C3 0.27750(8) 0.57533(12) 0.65055(14) 0.0307(5) Uani d . 1 1 . .
    C C4 0.33533(8) 0.73015(12) 0.48301(14) 0.0281(5) Uani d . 1 1 . .
    C C5 0.34064(8) 0.65630(12) 0.42888(13) 0.0278(4) Uani d . 1 1 . .
    C C6 0.31187(7) 0.61102(12) 0.53672(13) 0.0262(4) Uani d . 1 1 . .
    C C7 0.31686(7) 0.69802(12) 0.54721(13) 0.0263(4) Uani d . 1 1 . .
    C C8 0.30667(8) 0.66319(13) 0.34007(14) 0.0320(5) Uani d . 1 1 . .
    H H8A 0.2742 0.6687 0.3442 0.038 Uiso calc R 1 1 . .
    H H8B 0.3140 0.7142 0.3124 0.038 Uiso calc R 1 1 . .
    C C9 0.30951(9) 0.58736(14) 0.28600(15) 0.0356(5) Uani d . 1 1 . .
    H H9A 0.2986 0.5372 0.3100 0.043 Uiso calc R 1 1 . .
    H H9B 0.2885 0.5958 0.2280 0.043 Uiso calc R 1 1 . .
    C C10 0.35947(9) 0.57340(15) 0.28232(16) 0.0409(6) Uani d . 1 1 . .
    H H10A 0.3692 0.6210 0.2530 0.049 Uiso calc R 1 1 . .
    H H10B 0.3606 0.5221 0.2495 0.049 Uiso calc R 1 1 . .
    C C11 0.39340(9) 0.56480(14) 0.37067(16) 0.0391(6) Uani d . 1 1 . .
    H H11A 0.4258 0.5599 0.3664 0.047 Uiso calc R 1 1 . .
    H H11B 0.3860 0.5131 0.3972 0.047 Uiso calc R 1 1 . .
    C C12 0.39053(8) 0.63983(13) 0.42687(15) 0.0320(5) Uani d . 1 1 . .
    H H12A 0.4106 0.6292 0.4851 0.038 Uiso calc R 1 1 . .
    H H12B 0.4028 0.6901 0.4054 0.038 Uiso calc R 1 1 . .
    C C13 0.31180(8) 0.74285(12) 0.61819(14) 0.0285(5) Uani d . 1 1 . .
    C C14 0.34625(8) 0.81009(12) 0.46547(14) 0.0296(5) Uani d . 1 1 . .
    H H14 0.3625 0.8181 0.4242 0.035 Uiso calc R 1 1 . .
    C C15 0.33433(8) 0.88138(12) 0.50617(14) 0.0286(5) Uani d . 1 1 . .
    H H15 0.3167 0.8713 0.5449 0.034 Uiso calc R 1 1 . .
    C C16 0.34535(8) 0.96279(12) 0.49610(13) 0.0266(4) Uani d . 1 1 . .
    C C17 0.32635(7) 1.02850(12) 0.53696(13) 0.0270(4) Uani d . 1 1 . .
    C C18 0.30183(8) 1.01255(12) 0.59721(13) 0.0291(5) Uani d . 1 1 . .
    H H18 0.2986 0.9566 0.6137 0.035 Uiso calc R 1 1 . .
    C C19 0.28272(8) 1.07569(12) 0.63225(14) 0.0298(5) Uani d . 1 1 . .
    H H19 0.2660 1.0627 0.6718 0.036 Uiso calc R 1 1 . .
    C C20 0.31179(8) 1.17533(12) 0.55675(14) 0.0305(5) Uani d . 1 1 . .
    H H20 0.3156 1.2322 0.5437 0.037 Uiso calc R 1 1 . .
    C C21 0.33127(8) 1.11403(13) 0.51969(14) 0.0303(5) Uani d . 1 1 . .
    H H21 0.3485 1.1293 0.4816 0.036 Uiso calc R 1 1 . .
    C C22 0.26343(9) 1.22221(13) 0.64581(16) 0.0382(5) Uani d . 1 1 . .
    H H22A 0.2808 1.2747 0.6493 0.057 Uiso calc R 1 1 . .
    H H22B 0.2622 1.2061 0.7024 0.057 Uiso calc R 1 1 . .
    H H22C 0.2314 1.2296 0.6087 0.057 Uiso calc R 1 1 . .
    C C23 0.37562(8) 0.98383(12) 0.43915(13) 0.0300(5) Uani d . 1 1 . .
    H H23A 0.3923 1.0371 0.4579 0.036 Uiso calc R 1 1 . .
    H H23B 0.3995 0.9396 0.4441 0.036 Uiso calc R 1 1 . .
    C C24 0.34667(8) 0.99168(14) 0.34785(14) 0.0332(5) Uani d . 1 1 . .
    H H24A 0.3303 0.9382 0.3286 0.040 Uiso calc R 1 1 . .
    H H24B 0.3226 1.0356 0.3427 0.040 Uiso calc R 1 1 . .
    C C25 0.39534(8) 0.94887(13) 0.26244(14) 0.0330(5) Uani d . 1 1 . .
    C C26 0.42416(8) 0.98005(13) 0.20857(13) 0.0305(5) Uani d . 1 1 . .
    C C27 0.42961(8) 1.06554(13) 0.19995(13) 0.0302(5) Uani d . 1 1 . .
    H H27 0.4156 1.1043 0.2291 0.036 Uiso calc R 1 1 . .
    C C28 0.45591(8) 1.09321(13) 0.14781(14) 0.0307(5) Uani d . 1 1 . .
    C C29 0.47602(8) 1.03630(14) 0.10522(14) 0.0326(5) Uani d . 1 1 . .
    H H29 0.4936 1.0556 0.0691 0.039 Uiso calc R 1 1 . .
    C C30 0.47045(8) 0.95139(14) 0.11528(14) 0.0323(5) Uani d . 1 1 . .
    C C31 0.44396(8) 0.92181(14) 0.16634(14) 0.0325(5) Uani d . 1 1 . .
    H H31 0.4395 0.8636 0.1722 0.039 Uiso calc R 1 1 . .
    C C32 0.44280(8) 1.23607(13) 0.17648(14) 0.0315(5) Uani d . 1 1 . .
    H H32A 0.4547 1.2287 0.2385 0.038 Uiso calc R 1 1 . .
    H H32B 0.4083 1.2282 0.1592 0.038 Uiso calc R 1 1 . .
    C C33 0.45466(8) 1.32258(13) 0.15247(14) 0.0307(5) Uani d . 1 1 . .
    C C34 0.49068(8) 1.33723(14) 0.11593(14) 0.0318(5) Uani d . 1 1 . .
    H H34 0.5086 1.2918 0.1050 0.038 Uiso calc R 1 1 . .
    C C35 0.50046(8) 1.41794(14) 0.09546(15) 0.0359(5) Uani d . 1 1 . .
    H H35 0.5250 1.4275 0.0703 0.043 Uiso calc R 1 1 . .
    C C36 0.47465(9) 1.48459(14) 0.11152(16) 0.0409(6) Uani d . 1 1 . .
    H H36 0.4814 1.5398 0.0974 0.049 Uiso calc R 1 1 . .
    C C37 0.43883(9) 1.47050(15) 0.14829(17) 0.0421(6) Uani d . 1 1 . .
    H H37 0.4210 1.5162 0.1591 0.050 Uiso calc R 1 1 . .
    C C38 0.42898(9) 1.38999(14) 0.16940(15) 0.0370(5) Uani d . 1 1 . .
    H H38 0.4048 1.3808 0.1954 0.044 Uiso calc R 1 1 . .
    C C39 0.49099(9) 0.81346(14) 0.07664(17) 0.0425(6) Uani d . 1 1 . .
    H H39A 0.4923 0.7980 0.1354 0.051 Uiso calc R 1 1 . .
    H H39B 0.5187 0.7887 0.0640 0.051 Uiso calc R 1 1 . .
    C C40 0.44692(9) 0.77678(14) 0.01700(17) 0.0395(6) Uani d . 1 1 . .
    C C41 0.42830(9) 0.80771(14) -0.06413(16) 0.0393(6) Uani d . 1 1 . .
    H H41 0.4419 0.8560 -0.0811 0.047 Uiso calc R 1 1 . .
    C C42 0.39010(10) 0.76945(17) -0.1214(2) 0.0519(7) Uani d . 1 1 . .
    H H42 0.3773 0.7921 -0.1764 0.062 Uiso calc R 1 1 . .
    C C43 0.37105(11) 0.6981(2) -0.0972(3) 0.0637(9) Uani d . 1 1 . .
    H H43 0.3456 0.6705 -0.1363 0.076 Uiso calc R 1 1 . .
    C C44 0.38874(12) 0.66699(18) -0.0166(3) 0.0687(10) Uani d . 1 1 . .
    H H44 0.3751 0.6186 -0.0001 0.082 Uiso calc R 1 1 . .
    C C45 0.42647(11) 0.70607(16) 0.0409(2) 0.0531(7) Uani d . 1 1 . .
    H H45 0.4383 0.6845 0.0965 0.064 Uiso calc R 1 1 . .
loop_
    _atom_site_aniso_label
    _atom_site_aniso_U_11
    _atom_site_aniso_U_22
    _atom_site_aniso_U_33
    _atom_site_aniso_U_12
    _atom_site_aniso_U_13
    _atom_site_aniso_U_23
    O1 0.0500(9) 0.0187(7) 0.0275(8) -0.0009(6) 0.0203(7) 0.0004(6)
    O2 0.0514(9) 0.0287(8) 0.0315(9) -0.0031(7) 0.0229(7) 0.0020(6)
    O3 0.0637(11) 0.0274(8) 0.0424(10) -0.0032(7) 0.0283(9) 0.0026(7)
    O4 0.0502(9) 0.0256(7) 0.0385(9) -0.0032(6) 0.0259(8) -0.0019(6)
    O5 0.0529(10) 0.0316(8) 0.0441(10) -0.0001(7) 0.0264(8) -0.0059(7)
    N1 0.0566(12) 0.0232(9) 0.0357(11) -0.0008(8) 0.0200(10) 0.0020(8)
    N2 0.0648(14) 0.0276(9) 0.0385(12) -0.0049(9) 0.0311(11) 0.0001(8)
    N3 0.0533(12) 0.0273(9) 0.0324(11) -0.0017(8) 0.0200(9) -0.0034(8)
    N4 0.0425(10) 0.0193(8) 0.0235(9) -0.0008(7) 0.0119(8) -0.0022(7)
    C1 0.0402(12) 0.0266(11) 0.0248(11) -0.0013(9) 0.0127(9) 0.0048(8)
    C2 0.0415(12) 0.0203(9) 0.0258(11) -0.0011(8) 0.0134(9) 0.0017(8)
    C3 0.0453(13) 0.0198(9) 0.0304(12) 0.0002(9) 0.0160(10) 0.0033(8)
    C4 0.0371(11) 0.0237(10) 0.0265(11) 0.0014(8) 0.0140(9) -0.0007(8)
    C5 0.0441(12) 0.0180(9) 0.0254(11) -0.0009(8) 0.0167(9) 0.0020(8)
    C6 0.0348(11) 0.0228(10) 0.0219(11) 0.0010(8) 0.0095(9) 0.0004(8)
    C7 0.0382(11) 0.0207(9) 0.0231(11) 0.0002(8) 0.0139(9) -0.0007(8)
    C8 0.0440(12) 0.0251(10) 0.0293(12) 0.0020(9) 0.0144(10) 0.0017(9)
    C9 0.0520(14) 0.0289(11) 0.0265(12) -0.0011(9) 0.0122(10) -0.0024(9)
    C10 0.0617(16) 0.0323(11) 0.0360(13) 0.0013(11) 0.0256(12) -0.0065(10)
    C11 0.0491(14) 0.0296(11) 0.0448(14) 0.0063(10) 0.0232(12) -0.0022(10)
    C12 0.0420(12) 0.0257(10) 0.0311(12) 0.0017(9) 0.0148(10) -0.0003(9)
    C13 0.0389(12) 0.0205(9) 0.0294(12) -0.0002(8) 0.0151(9) 0.0023(9)
    C14 0.0468(12) 0.0209(9) 0.0263(11) 0.0005(9) 0.0189(10) 0.0018(8)
    C15 0.0413(12) 0.0226(10) 0.0245(11) 0.0015(8) 0.0134(9) 0.0016(8)
    C16 0.0397(11) 0.0203(9) 0.0213(11) -0.0012(8) 0.0111(9) 0.0001(8)
    C17 0.0389(11) 0.0208(9) 0.0227(11) -0.0010(8) 0.0112(9) 0.0006(8)
    C18 0.0476(12) 0.0188(9) 0.0247(11) -0.0015(8) 0.0161(10) -0.0009(8)
    C19 0.0459(12) 0.0232(10) 0.0236(11) -0.0035(9) 0.0154(10) 0.0004(8)
    C20 0.0453(12) 0.0199(9) 0.0279(11) -0.0033(8) 0.0129(10) 0.0022(8)
    C21 0.0404(12) 0.0234(10) 0.0303(12) -0.0034(8) 0.0152(10) 0.0006(9)
    C22 0.0617(15) 0.0226(10) 0.0361(13) 0.0051(10) 0.0233(12) -0.0022(9)
    C23 0.0437(12) 0.0213(9) 0.0290(12) -0.0019(9) 0.0167(10) 0.0006(8)
    C24 0.0456(13) 0.0308(11) 0.0300(12) -0.0032(9) 0.0216(10) 0.0007(9)
    C25 0.0453(13) 0.0288(11) 0.0261(11) -0.0015(9) 0.0123(10) -0.0015(9)
    C26 0.0364(11) 0.0326(11) 0.0228(11) -0.0025(9) 0.0088(9) 0.0009(9)
    C27 0.0393(12) 0.0294(10) 0.0240(11) -0.0020(9) 0.0125(9) -0.0002(9)
    C28 0.0388(12) 0.0280(10) 0.0253(11) -0.0038(9) 0.0095(9) -0.0005(9)
    C29 0.0378(12) 0.0346(11) 0.0281(12) -0.0050(9) 0.0137(10) -0.0025(9)
    C30 0.0385(12) 0.0349(11) 0.0247(12) -0.0005(9) 0.0112(10) -0.0037(9)
    C31 0.0421(12) 0.0298(11) 0.0262(12) -0.0012(9) 0.0106(10) -0.0001(9)
    C32 0.0374(11) 0.0299(11) 0.0305(12) 0.0003(9) 0.0153(10) -0.0012(9)
    C33 0.0390(12) 0.0281(11) 0.0258(11) -0.0002(9) 0.0105(9) -0.0015(9)
    C34 0.0365(11) 0.0304(11) 0.0304(12) 0.0022(9) 0.0126(10) 0.0003(9)
    C35 0.0405(12) 0.0323(11) 0.0385(13) -0.0033(9) 0.0168(11) 0.0016(10)
    C36 0.0535(14) 0.0273(11) 0.0456(15) -0.0036(10) 0.0200(12) -0.0012(10)
    C37 0.0547(15) 0.0300(11) 0.0477(15) 0.0038(10) 0.0247(12) -0.0044(11)
    C38 0.0454(13) 0.0355(12) 0.0350(13) 0.0017(10) 0.0193(11) -0.0019(10)
    C39 0.0541(15) 0.0309(12) 0.0472(15) 0.0084(10) 0.0223(12) 0.0016(11)
    C40 0.0494(14) 0.0252(11) 0.0531(16) 0.0061(9) 0.0293(12) -0.0018(10)
    C41 0.0483(14) 0.0283(11) 0.0469(15) 0.0034(10) 0.0226(12) -0.0063(10)
    C42 0.0491(15) 0.0491(15) 0.0609(18) 0.0032(12) 0.0214(14) -0.0192(13)
    C43 0.0525(17) 0.0538(17) 0.092(3) -0.0068(14) 0.0328(18) -0.0312(18)
    C44 0.073(2) 0.0346(14) 0.119(3) -0.0119(14) 0.061(2) -0.0152(17)
    C45 0.0688(18) 0.0306(12) 0.075(2) 0.0054(12) 0.0441(16) 0.0038(13)
_geom_special_details
;
All e.s.d.'s (except the e.s.d. in the dihedral angle between two l.s. planes)
are estimated using the full covariance matrix. The cell e.s.d.'s are taken
into account individually in the estimation of e.s.d.'s in distances, angles
and torsion angles; correlations between e.s.d.'s in cell parameters are only
used when they are defined by crystal symmetry. An approximate (isotropic)
treatment of cell e.s.d.'s is used for estimating e.s.d.'s involving l.s.
planes.
;
loop_
    _geom_bond_atom_site_label_1
    _geom_bond_atom_site_label_2
    _geom_bond_site_symmetry_2
    _geom_bond_distance
    _geom_bond_publ_flag
    O1 C6 . 1.338(3) ?
    O1 C5 . 1.482(2) ?
    O2 C25 . 1.350(3) ?
    O2 C24 . 1.450(3) ?
    O3 C25 . 1.212(3) ?
    O4 C28 . 1.372(3) ?
    O4 C32 . 1.437(3) ?
    O5 C30 . 1.379(3) ?
    O5 C39 . 1.432(3) ?
    N1 C1 . 1.158(3) ?
    N2 C3 . 1.153(3) ?
    N3 C13 . 1.155(3) ?
    N4 C20 . 1.349(3) ?
    N4 C19 . 1.353(3) ?
    N4 C22 . 1.471(3) ?
    C1 C2 . 1.414(3) ?
    C2 C6 . 1.403(3) ?
    C2 C3 . 1.415(3) ?
    C4 C14 . 1.372(3) ?
    C4 C7 . 1.423(3) ?
    C4 C5 . 1.517(3) ?
    C5 C12 . 1.516(3) ?
    C5 C8 . 1.527(3) ?
    C6 C7 . 1.406(3) ?
    C7 C13 . 1.419(3) ?
    C8 C9 . 1.524(3) ?
    C8 H8A . 0.9900 ?
    C8 H8B . 0.9900 ?
    C9 C10 . 1.520(4) ?
    C9 H9A . 0.9900 ?
    C9 H9B . 0.9900 ?
    C10 C11 . 1.522(4) ?
    C10 H10A . 0.9900 ?
    C10 H10B . 0.9900 ?
    C11 C12 . 1.535(3) ?
    C11 H11A . 0.9900 ?
    C11 H11B . 0.9900 ?
    C12 H12A . 0.9900 ?
    C12 H12B . 0.9900 ?
    C14 C15 . 1.420(3) ?
    C14 H14 . 0.9500 ?
    C15 C16 . 1.365(3) ?
    C15 H15 . 0.9500 ?
    C16 C17 . 1.449(3) ?
    C16 C23 . 1.514(3) ?
    C17 C21 . 1.415(3) ?
    C17 C18 . 1.415(3) ?
    C18 C19 . 1.367(3) ?
    C18 H18 . 0.9500 ?
    C19 H19 . 0.9500 ?
    C20 C21 . 1.370(3) ?
    C20 H20 . 0.9500 ?
    C21 H21 . 0.9500 ?
    C22 H22A . 0.9800 ?
    C22 H22B . 0.9800 ?
    C22 H22C . 0.9800 ?
    C23 C24 . 1.511(3) ?
    C23 H23A . 0.9900 ?
    C23 H23B . 0.9900 ?
    C24 H24A . 0.9900 ?
    C24 H24B . 0.9900 ?
    C25 C26 . 1.487(3) ?
    C26 C27 . 1.390(3) ?
    C26 C31 . 1.392(3) ?
    C27 C28 . 1.391(3) ?
    C27 H27 . 0.9500 ?
    C28 C29 . 1.387(3) ?
    C29 C30 . 1.385(3) ?
    C29 H29 . 0.9500 ?
    C30 C31 . 1.391(3) ?
    C31 H31 . 0.9500 ?
    C32 C33 . 1.510(3) ?
    C32 H32A . 0.9900 ?
    C32 H32B . 0.9900 ?
    C33 C34 . 1.392(3) ?
    C33 C38 . 1.396(3) ?
    C34 C35 . 1.387(3) ?
    C34 H34 . 0.9500 ?
    C35 C36 . 1.383(3) ?
    C35 H35 . 0.9500 ?
    C36 C37 . 1.387(4) ?
    C36 H36 . 0.9500 ?
    C37 C38 . 1.388(3) ?
    C37 H37 . 0.9500 ?
    C38 H38 . 0.9500 ?
    C39 C40 . 1.513(4) ?
    C39 H39A . 0.9900 ?
    C39 H39B . 0.9900 ?
    C40 C41 . 1.386(4) ?
    C40 C45 . 1.394(3) ?
    C41 C42 . 1.393(4) ?
    C41 H41 . 0.9500 ?
    C42 C43 . 1.384(4) ?
    C42 H42 . 0.9500 ?
    C43 C44 . 1.376(5) ?
    C43 H43 . 0.9500 ?
    C44 C45 . 1.392(5) ?
    C44 H44 . 0.9500 ?
    C45 H45 . 0.9500 ?
loop_
    _geom_angle_atom_site_label_1
    _geom_angle_atom_site_label_2
    _geom_angle_atom_site_label_3
    _geom_angle_site_symmetry_1
    _geom_angle_site_symmetry_3
    _geom_angle
    _geom_angle_publ_flag
    C6 O1 C5 . . 109.36(15) ?
    C25 O2 C24 . . 117.37(17) ?
    C28 O4 C32 . . 116.56(17) ?
    C30 O5 C39 . . 119.21(19) ?
    C20 N4 C19 . . 119.83(18) ?
    C20 N4 C22 . . 120.63(17) ?
    C19 N4 C22 . . 119.48(18) ?
    N1 C1 C2 . . 178.7(3) ?
    C6 C2 C1 . . 120.5(2) ?
    C6 C2 C3 . . 120.80(18) ?
    C1 C2 C3 . . 118.68(19) ?
    N2 C3 C2 . . 179.5(3) ?
    C14 C4 C7 . . 131.3(2) ?
    C14 C4 C5 . . 122.11(19) ?
    C7 C4 C5 . . 106.55(17) ?
    O1 C5 C12 . . 107.93(16) ?
    O1 C5 C4 . . 103.68(16) ?
    C12 C5 C4 . . 114.61(18) ?
    O1 C5 C8 . . 107.16(16) ?
    C12 C5 C8 . . 111.88(18) ?
    C4 C5 C8 . . 110.94(17) ?
    O1 C6 C2 . . 117.47(18) ?
    O1 C6 C7 . . 111.94(18) ?
    C2 C6 C7 . . 130.6(2) ?
    C6 C7 C13 . . 124.77(19) ?
    C6 C7 C4 . . 108.43(18) ?
    C13 C7 C4 . . 126.00(18) ?
    C9 C8 C5 . . 111.87(18) ?
    C9 C8 H8A . . 109.2 ?
    C5 C8 H8A . . 109.2 ?
    C9 C8 H8B . . 109.2 ?
    C5 C8 H8B . . 109.2 ?
    H8A C8 H8B . . 107.9 ?
    C10 C9 C8 . . 111.09(19) ?
    C10 C9 H9A . . 109.4 ?
    C8 C9 H9A . . 109.4 ?
    C10 C9 H9B . . 109.4 ?
    C8 C9 H9B . . 109.4 ?
    H9A C9 H9B . . 108.0 ?
    C9 C10 C11 . . 111.1(2) ?
    C9 C10 H10A . . 109.4 ?
    C11 C10 H10A . . 109.4 ?
    C9 C10 H10B . . 109.4 ?
    C11 C10 H10B . . 109.4 ?
    H10A C10 H10B . . 108.0 ?
    C10 C11 C12 . . 111.83(19) ?
    C10 C11 H11A . . 109.3 ?
    C12 C11 H11A . . 109.3 ?
    C10 C11 H11B . . 109.3 ?
    C12 C11 H11B . . 109.3 ?
    H11A C11 H11B . . 107.9 ?
    C5 C12 C11 . . 111.96(18) ?
    C5 C12 H12A . . 109.2 ?
    C11 C12 H12A . . 109.2 ?
    C5 C12 H12B . . 109.2 ?
    C11 C12 H12B . . 109.2 ?
    H12A C12 H12B . . 107.9 ?
    N3 C13 C7 . . 176.4(2) ?
    C4 C14 C15 . . 122.9(2) ?
    C4 C14 H14 . . 118.5 ?
    C15 C14 H14 . . 118.5 ?
    C16 C15 C14 . . 127.5(2) ?
    C16 C15 H15 . . 116.3 ?
    C14 C15 H15 . . 116.3 ?
    C15 C16 C17 . . 119.8(2) ?
    C15 C16 C23 . . 119.59(19) ?
    C17 C16 C23 . . 120.54(17) ?
    C21 C17 C18 . . 114.85(19) ?
    C21 C17 C16 . . 122.15(19) ?
    C18 C17 C16 . . 123.00(18) ?
    C19 C18 C17 . . 121.65(19) ?
    C19 C18 H18 . . 119.2 ?
    C17 C18 H18 . . 119.2 ?
    N4 C19 C18 . . 121.0(2) ?
    N4 C19 H19 . . 119.5 ?
    C18 C19 H19 . . 119.5 ?
    N4 C20 C21 . . 121.15(19) ?
    N4 C20 H20 . . 119.4 ?
    C21 C20 H20 . . 119.4 ?
    C20 C21 C17 . . 121.5(2) ?
    C20 C21 H21 . . 119.3 ?
    C17 C21 H21 . . 119.3 ?
    N4 C22 H22A . . 109.5 ?
    N4 C22 H22B . . 109.5 ?
    H22A C22 H22B . . 109.5 ?
    N4 C22 H22C . . 109.5 ?
    H22A C22 H22C . . 109.5 ?
    H22B C22 H22C . . 109.5 ?
    C24 C23 C16 . . 111.62(18) ?
    C24 C23 H23A . . 109.3 ?
    C16 C23 H23A . . 109.3 ?
    C24 C23 H23B . . 109.3 ?
    C16 C23 H23B . . 109.3 ?
    H23A C23 H23B . . 108.0 ?
    O2 C24 C23 . . 110.47(18) ?
    O2 C24 H24A . . 109.6 ?
    C23 C24 H24A . . 109.6 ?
    O2 C24 H24B . . 109.6 ?
    C23 C24 H24B . . 109.6 ?
    H24A C24 H24B . . 108.1 ?
    O3 C25 O2 . . 123.6(2) ?
    O3 C25 C26 . . 125.2(2) ?
    O2 C25 C26 . . 111.17(18) ?
    C27 C26 C31 . . 122.0(2) ?
    C27 C26 C25 . . 119.7(2) ?
    C31 C26 C25 . . 118.28(19) ?
    C26 C27 C28 . . 118.7(2) ?
    C26 C27 H27 . . 120.7 ?
    C28 C27 H27 . . 120.7 ?
    O4 C28 C29 . . 115.4(2) ?
    O4 C28 C27 . . 124.2(2) ?
    C29 C28 C27 . . 120.4(2) ?
    C30 C29 C28 . . 120.0(2) ?
    C30 C29 H29 . . 120.0 ?
    C28 C29 H29 . . 120.0 ?
    O5 C30 C29 . . 113.5(2) ?
    O5 C30 C31 . . 125.5(2) ?
    C29 C30 C31 . . 121.0(2) ?
    C30 C31 C26 . . 118.0(2) ?
    C30 C31 H31 . . 121.0 ?
    C26 C31 H31 . . 121.0 ?
    O4 C32 C33 . . 108.77(17) ?
    O4 C32 H32A . . 109.9 ?
    C33 C32 H32A . . 109.9 ?
    O4 C32 H32B . . 109.9 ?
    C33 C32 H32B . . 109.9 ?
    H32A C32 H32B . . 108.3 ?
    C34 C33 C38 . . 119.3(2) ?
    C34 C33 C32 . . 122.35(19) ?
    C38 C33 C32 . . 118.3(2) ?
    C35 C34 C33 . . 120.2(2) ?
    C35 C34 H34 . . 119.9 ?
    C33 C34 H34 . . 119.9 ?
    C36 C35 C34 . . 120.3(2) ?
    C36 C35 H35 . . 119.8 ?
    C34 C35 H35 . . 119.8 ?
    C35 C36 C37 . . 119.7(2) ?
    C35 C36 H36 . . 120.1 ?
    C37 C36 H36 . . 120.1 ?
    C36 C37 C38 . . 120.3(2) ?
    C36 C37 H37 . . 119.8 ?
    C38 C37 H37 . . 119.8 ?
    C37 C38 C33 . . 120.1(2) ?
    C37 C38 H38 . . 120.0 ?
    C33 C38 H38 . . 120.0 ?
    O5 C39 C40 . . 113.3(2) ?
    O5 C39 H39A . . 108.9 ?
    C40 C39 H39A . . 108.9 ?
    O5 C39 H39B . . 108.9 ?
    C40 C39 H39B . . 108.9 ?
    H39A C39 H39B . . 107.7 ?
    C41 C40 C45 . . 118.6(3) ?
    C41 C40 C39 . . 121.4(2) ?
    C45 C40 C39 . . 119.8(2) ?
    C40 C41 C42 . . 121.3(2) ?
    C40 C41 H41 . . 119.3 ?
    C42 C41 H41 . . 119.3 ?
    C43 C42 C41 . . 119.2(3) ?
    C43 C42 H42 . . 120.4 ?
    C41 C42 H42 . . 120.4 ?
    C44 C43 C42 . . 120.3(3) ?
    C44 C43 H43 . . 119.9 ?
    C42 C43 H43 . . 119.9 ?
    C43 C44 C45 . . 120.4(3) ?
    C43 C44 H44 . . 119.8 ?
    C45 C44 H44 . . 119.8 ?
    C44 C45 C40 . . 120.2(3) ?
    C44 C45 H45 . . 119.9 ?
    C40 C45 H45 . . 119.9 ?
loop_
    _geom_torsion_atom_site_label_1
    _geom_torsion_atom_site_label_2
    _geom_torsion_atom_site_label_3
    _geom_torsion_atom_site_label_4
    _geom_torsion_site_symmetry_1
    _geom_torsion_site_symmetry_2
    _geom_torsion_site_symmetry_3
    _geom_torsion_site_symmetry_4
    _geom_torsion
    _geom_torsion_publ_flag
    C6 O1 C5 C12 . . . . 123.48(18) ?
    C6 O1 C5 C4 . . . . 1.5(2) ?
    C6 O1 C5 C8 . . . . -115.86(18) ?
    C14 C4 C5 O1 . . . . 179.8(2) ?
    C7 C4 C5 O1 . . . . -1.7(2) ?
    C14 C4 C5 C12 . . . . 62.5(3) ?
    C7 C4 C5 C12 . . . . -119.1(2) ?
    C14 C4 C5 C8 . . . . -65.4(3) ?
    C7 C4 C5 C8 . . . . 113.0(2) ?
    C5 O1 C6 C2 . . . . 178.95(18) ?
    C5 O1 C6 C7 . . . . -0.7(2) ?
    C1 C2 C6 O1 . . . . 5.3(3) ?
    C3 C2 C6 O1 . . . . -175.6(2) ?
    C1 C2 C6 C7 . . . . -175.1(2) ?
    C3 C2 C6 C7 . . . . 4.0(4) ?
    O1 C6 C7 C13 . . . . -170.7(2) ?
    C2 C6 C7 C13 . . . . 9.6(4) ?
    O1 C6 C7 C4 . . . . -0.4(3) ?
    C2 C6 C7 C4 . . . . 179.9(2) ?
    C14 C4 C7 C6 . . . . 179.6(2) ?
    C5 C4 C7 C6 . . . . 1.4(2) ?
    C14 C4 C7 C13 . . . . -10.3(4) ?
    C5 C4 C7 C13 . . . . 171.5(2) ?
    O1 C5 C8 C9 . . . . -64.4(2) ?
    C12 C5 C8 C9 . . . . 53.7(2) ?
    C4 C5 C8 C9 . . . . -176.92(18) ?
    C5 C8 C9 C10 . . . . -55.5(3) ?
    C8 C9 C10 C11 . . . . 56.0(3) ?
    C9 C10 C11 C12 . . . . -54.9(3) ?
    O1 C5 C12 C11 . . . . 65.4(2) ?
    C4 C5 C12 C11 . . . . -179.65(18) ?
    C8 C5 C12 C11 . . . . -52.2(2) ?
    C10 C11 C12 C5 . . . . 53.1(3) ?
    C7 C4 C14 C15 . . . . -8.8(4) ?
    C5 C4 C14 C15 . . . . 169.2(2) ?
    C4 C14 C15 C16 . . . . 176.8(2) ?
    C14 C15 C16 C17 . . . . 174.1(2) ?
    C14 C15 C16 C23 . . . . -3.2(3) ?
    C15 C16 C17 C21 . . . . -171.2(2) ?
    C23 C16 C17 C21 . . . . 6.1(3) ?
    C15 C16 C17 C18 . . . . 9.2(3) ?
    C23 C16 C17 C18 . . . . -173.5(2) ?
    C21 C17 C18 C19 . . . . 2.9(3) ?
    C16 C17 C18 C19 . . . . -177.4(2) ?
    C20 N4 C19 C18 . . . . -1.5(3) ?
    C22 N4 C19 C18 . . . . 175.8(2) ?
    C17 C18 C19 N4 . . . . -1.0(3) ?
    C19 N4 C20 C21 . . . . 1.9(3) ?
    C22 N4 C20 C21 . . . . -175.3(2) ?
    N4 C20 C21 C17 . . . . 0.2(3) ?
    C18 C17 C21 C20 . . . . -2.5(3) ?
    C16 C17 C21 C20 . . . . 177.8(2) ?
    C15 C16 C23 C24 . . . . 85.1(2) ?
    C17 C16 C23 C24 . . . . -92.2(2) ?
    C25 O2 C24 C23 . . . . 89.3(2) ?
    C16 C23 C24 O2 . . . . 179.38(16) ?
    C24 O2 C25 O3 . . . . -0.4(3) ?
    C24 O2 C25 C26 . . . . 179.01(18) ?
    O3 C25 C26 C27 . . . . -178.6(2) ?
    O2 C25 C26 C27 . . . . 2.0(3) ?
    O3 C25 C26 C31 . . . . 3.1(4) ?
    O2 C25 C26 C31 . . . . -176.36(19) ?
    C31 C26 C27 C28 . . . . -0.4(3) ?
    C25 C26 C27 C28 . . . . -178.7(2) ?
    C32 O4 C28 C29 . . . . 178.50(19) ?
    C32 O4 C28 C27 . . . . -1.9(3) ?
    C26 C27 C28 O4 . . . . -179.3(2) ?
    C26 C27 C28 C29 . . . . 0.3(3) ?
    O4 C28 C29 C30 . . . . 178.8(2) ?
    C27 C28 C29 C30 . . . . -0.8(3) ?
    C39 O5 C30 C29 . . . . 179.3(2) ?
    C39 O5 C30 C31 . . . . -0.4(3) ?
    C28 C29 C30 O5 . . . . -178.3(2) ?
    C28 C29 C30 C31 . . . . 1.4(3) ?
    O5 C30 C31 C26 . . . . 178.2(2) ?
    C29 C30 C31 C26 . . . . -1.5(3) ?
    C27 C26 C31 C30 . . . . 1.0(3) ?
    C25 C26 C31 C30 . . . . 179.3(2) ?
    C28 O4 C32 C33 . . . . -178.27(18) ?
    O4 C32 C33 C34 . . . . -16.0(3) ?
    O4 C32 C33 C38 . . . . 165.3(2) ?
    C38 C33 C34 C35 . . . . -0.9(3) ?
    C32 C33 C34 C35 . . . . -179.6(2) ?
    C33 C34 C35 C36 . . . . 0.3(4) ?
    C34 C35 C36 C37 . . . . 0.0(4) ?
    C35 C36 C37 C38 . . . . 0.4(4) ?
    C36 C37 C38 C33 . . . . -1.0(4) ?
    C34 C33 C38 C37 . . . . 1.3(4) ?
    C32 C33 C38 C37 . . . . 180.0(2) ?
    C30 O5 C39 C40 . . . . 83.2(3) ?
    O5 C39 C40 C41 . . . . 38.8(3) ?
    O5 C39 C40 C45 . . . . -146.5(2) ?
    C45 C40 C41 C42 . . . . -0.2(4) ?
    C39 C40 C41 C42 . . . . 174.5(2) ?
    C40 C41 C42 C43 . . . . -1.3(4) ?
    C41 C42 C43 C44 . . . . 2.0(4) ?
    C42 C43 C44 C45 . . . . -1.1(4) ?
    C43 C44 C45 C40 . . . . -0.5(4) ?
    C41 C40 C45 C44 . . . . 1.2(4) ?
    C39 C40 C45 C44 . . . . -173.6(2) ?
loop_
    _geom_hbond_atom_site_label_D
    _geom_hbond_atom_site_label_H
    _geom_hbond_atom_site_label_A
    _geom_hbond_site_symmetry_A
    _geom_hbond_distance_DH
    _geom_hbond_distance_HA
    _geom_hbond_distance_DA
    _geom_hbond_angle_DHA
    _geom_hbond_publ_flag
    C8 H8A N3 7_566 0.99 2.54 3.504(3) 163 y
    C19 H19 N2 4_556 0.95 2.47 3.347(3) 153 y
    C22 H22B N2 4_556 0.98 2.59 3.454(3) 147 y
    C29 H29 O5 5_675 0.95 2.54 3.430(3) 156 y
    C12 H12A Cg1 5_675 0.99 2.55 3.542(3) 177 y
_iucr_refine_instructions_details
;
TITL DJFN in C2/c #15  27/6/2012
CELL 1.54184 29.720788 16.008907 16.510518 90 106.705 90
ZERR 8 0.001614 0.000371 0.000616 0 0.0049 0
LATT 7
SYMM -X,+Y,0.5-Z
SFAC C H N O
UNIT 360 320 32 40
LIST 4 ! automatically inserted. Change 6 to 4 for CHECKCIF!!
TEMP -153
SIZE 0.49 0.45 0.01
L.S. 6
PLAN  20
REM reset to C2/c #15
BOND  $H
fmap 2
REM <HKL>D:/1-X-ray%20solve/DJFN/DJFN.hkl</HKL>
ACTA
CONF
HTAB
OMIT  2 0 0
OMIT 1 1 1
OMIT    -22   0  18
OMIT   -26   0  16
OMIT   -19   1  19
OMIT   -23   1  18
OMIT   -11   1  19
OMIT     0   2   9
OMIT   -10   2  19
OMIT   -25   1  17
OMIT   -20   0  18
OMIT   -26   2  17
REM    taken from BAD set, but confirmed as bad equivalents
rem   -22   0  18       4889.55       1016.58      10.91       0.024       0.85
rem   -26   0  16       5213.20       1295.52      10.86       0.027       0.87
rem   -19   1  19       2228.49        198.04       8.36       0.011       0.84
rem   -23   1  18       2293.62        372.83       8.05       0.015       0.84
rem   -11   1  19       1846.32         44.25       7.96       0.005       0.87
rem     0   2   9       1505.83         69.15       6.60       0.006       1.72
rem   -10   2  19       1272.09        140.16       6.43       0.009       0.86
rem   -25   1  17       1356.15        137.49       6.24       0.009       0.85
rem   -20   0  18       1020.85         59.71       5.41       0.006       0.87
rem   -26   2  17       3023.34       1593.55       5.18       0.030       0.83
REM    2nd set from bad refs
OMIT   -4   4   4
omit    -6   6   6
OMIT    -4   4  13
OMIT    -8   2   2
OMIT     3  15  11
OMIT    -5   3  11
OMIT   -20   4   6
OMIT    15   5   6
OMIT   -13  11   8
OMIT  -24   4  13
rem
rem    -4   4   4        124.05        308.31       4.23       0.013       2.82
rem    -6   6   6        174.07        490.44       4.00       0.017       1.88
rem    -4   4  13        -43.50        197.61       3.96       0.011       1.20
rem    -8   2   2        726.90       1226.26       3.93       0.027       3.33
rem     3  15  11        -28.50        105.38       3.91       0.008       0.84
rem    -5   3  11        455.62       1009.83       3.77       0.024       1.44
rem   -20   4   6          8.40        210.24       3.74       0.011       1.35
rem    15   5   6        108.99        377.77       3.72       0.015       1.26
rem   -13  11   8        112.60        318.52       3.59       0.014       1.12
rem   -24   4  13         -7.37        184.25       3.47       0.010       0.98
SHEL  1000 0.83
WGHT    0.069100    2.951600
FVAR       0.75477
O1    4    0.325302    0.584111    0.470501    11.00000    0.05003    0.01868 =
         0.02748    0.00035    0.02028   -0.00092
O2    4    0.376404    1.012704    0.294930    11.00000    0.05139    0.02869 =
         0.03149    0.00200    0.02295   -0.00313
O3    4    0.388974    0.875945    0.275593    11.00000    0.06370    0.02741 =
         0.04244    0.00263    0.02828   -0.00321
O4    4    0.464224    1.175718    0.134748    11.00000    0.05017    0.02558 =
         0.03847   -0.00186    0.02591   -0.00321
O5    4    0.493444    0.902512    0.070984    11.00000    0.05289    0.03158 =
         0.04413   -0.00590    0.02637   -0.00007
N1    3    0.297657    0.394408    0.550449    11.00000    0.05655    0.02319 =
         0.03567    0.00197    0.02000   -0.00077
N2    3    0.262815    0.594523    0.705295    11.00000    0.06484    0.02761 =
         0.03849    0.00014    0.03111   -0.00491
N3    3    0.309671    0.781880    0.675815    11.00000    0.05326    0.02726 =
         0.03244   -0.00338    0.01997   -0.00174
N4    3    0.287220    1.156341    0.611408    11.00000    0.04248    0.01927 =
         0.02352   -0.00215    0.01186   -0.00083
C1    1    0.296862    0.465136    0.564640    11.00000    0.04022    0.02663 =
         0.02479    0.00483    0.01269   -0.00129
C2    1    0.295356    0.551131    0.583311    11.00000    0.04151    0.02027 =
         0.02582    0.00166    0.01339   -0.00108
C3    1    0.277501    0.575333    0.650548    11.00000    0.04527    0.01977 =
         0.03044    0.00326    0.01604    0.00017
C4    1    0.335334    0.730149    0.483014    11.00000    0.03710    0.02367 =
         0.02653   -0.00075    0.01401    0.00142
C5    1    0.340643    0.656304    0.428876    11.00000    0.04413    0.01799 =
         0.02543    0.00204    0.01668   -0.00086
C6    1    0.311868    0.611023    0.536723    11.00000    0.03475    0.02285 =
         0.02190    0.00038    0.00951    0.00103
C7    1    0.316862    0.698019    0.547207    11.00000    0.03824    0.02065 =
         0.02311   -0.00069    0.01390    0.00016
C8    1    0.306668    0.663194    0.340074    11.00000    0.04402    0.02515 =
         0.02932    0.00175    0.01441    0.00204
AFIX  23
H8A   2    0.274210    0.668665    0.344150    11.00000   -1.20000
H8B   2    0.314044    0.714170    0.312415    11.00000   -1.20000
AFIX   0
C9    1    0.309510    0.587362    0.285996    11.00000    0.05204    0.02890 =
         0.02649   -0.00237    0.01222   -0.00107
AFIX  23
H9A   2    0.298607    0.537202    0.309962    11.00000   -1.20000
H9B   2    0.288530    0.595787    0.228021    11.00000   -1.20000
AFIX   0
C10   1    0.359471    0.573404    0.282320    11.00000    0.06165    0.03233 =
         0.03602   -0.00649    0.02562    0.00130
AFIX  23
H10A  2    0.369198    0.621037    0.252987    11.00000   -1.20000
H10B  2    0.360637    0.522135    0.249455    11.00000   -1.20000
AFIX   0
C11   1    0.393397    0.564803    0.370671    11.00000    0.04906    0.02960 =
         0.04477   -0.00222    0.02323    0.00627
AFIX  23
H11A  2    0.425845    0.559866    0.366423    11.00000   -1.20000
H11B  2    0.386045    0.513072    0.397180    11.00000   -1.20000
AFIX   0
C12   1    0.390532    0.639833    0.426868    11.00000    0.04203    0.02572 =
         0.03109   -0.00032    0.01483    0.00173
AFIX  23
H12A  2    0.410613    0.629151    0.485107    11.00000   -1.20000
H12B  2    0.402777    0.690091    0.405367    11.00000   -1.20000
AFIX   0
C13   1    0.311797    0.742847    0.618186    11.00000    0.03890    0.02052 =
         0.02944    0.00233    0.01511   -0.00015
C14   1    0.346252    0.810092    0.465471    11.00000    0.04679    0.02089 =
         0.02627    0.00178    0.01886    0.00051
AFIX  43
H14   2    0.362514    0.818130    0.424248    11.00000   -1.20000
AFIX   0
C15   1    0.334334    0.881382    0.506171    11.00000    0.04125    0.02262 =
         0.02451    0.00158    0.01342    0.00148
AFIX  43
H15   2    0.316668    0.871275    0.544852    11.00000   -1.20000
AFIX   0
C16   1    0.345345    0.962787    0.496104    11.00000    0.03971    0.02025 =
         0.02125    0.00012    0.01108   -0.00123
C17   1    0.326349    1.028496    0.536958    11.00000    0.03894    0.02079 =
         0.02274    0.00056    0.01116   -0.00101
C18   1    0.301825    1.012550    0.597212    11.00000    0.04757    0.01876 =
         0.02467   -0.00085    0.01611   -0.00152
AFIX  43
H18   2    0.298561    0.956551    0.613711    11.00000   -1.20000
AFIX   0
C19   1    0.282721    1.075686    0.632255    11.00000    0.04593    0.02321 =
         0.02364    0.00035    0.01540   -0.00352
AFIX  43
H19   2    0.266033    1.062743    0.671842    11.00000   -1.20000
AFIX   0
C20   1    0.311787    1.175325    0.556745    11.00000    0.04533    0.01986 =
         0.02787    0.00216    0.01295   -0.00327
AFIX  43
H20   2    0.315643    1.232196    0.543713    11.00000   -1.20000
AFIX   0
C21   1    0.331274    1.114033    0.519691    11.00000    0.04044    0.02339 =
         0.03025    0.00063    0.01518   -0.00341
AFIX  43
H21   2    0.348475    1.129293    0.481557    11.00000   -1.20000
AFIX   0
C22   1    0.263430    1.222206    0.645810    11.00000    0.06175    0.02261 =
         0.03612   -0.00219    0.02327    0.00512
AFIX 137
H22A  2    0.280823    1.274724    0.649271    11.00000   -1.50000
H22B  2    0.262211    1.206118    0.702410    11.00000   -1.50000
H22C  2    0.231411    1.229640    0.608660    11.00000   -1.50000
AFIX   0
C23   1    0.375618    0.983825    0.439155    11.00000    0.04368    0.02125 =
         0.02899    0.00057    0.01671   -0.00189
AFIX  23
H23A  2    0.392282    1.037091    0.457904    11.00000   -1.20000
H23B  2    0.399517    0.939564    0.444051    11.00000   -1.20000
AFIX   0
C24   1    0.346668    0.991682    0.347852    11.00000    0.04559    0.03075 =
         0.03000    0.00072    0.02162   -0.00319
AFIX  23
H24A  2    0.330324    0.938246    0.328585    11.00000   -1.20000
H24B  2    0.322580    1.035637    0.342736    11.00000   -1.20000
AFIX   0
C25   1    0.395338    0.948870    0.262442    11.00000    0.04533    0.02879 =
         0.02605   -0.00148    0.01226   -0.00154
C26   1    0.424161    0.980047    0.208567    11.00000    0.03637    0.03258 =
         0.02285    0.00088    0.00877   -0.00248
C27   1    0.429606    1.065536    0.199948    11.00000    0.03930    0.02939 =
         0.02400   -0.00023    0.01253   -0.00196
AFIX  43
H27   2    0.415648    1.104271    0.229070    11.00000   -1.20000
AFIX   0
C28   1    0.455910    1.093208    0.147807    11.00000    0.03881    0.02804 =
         0.02531   -0.00046    0.00948   -0.00376
C29   1    0.476021    1.036299    0.105217    11.00000    0.03776    0.03462 =
         0.02806   -0.00251    0.01370   -0.00505
AFIX  43
H29   2    0.493618    1.055552    0.069138    11.00000   -1.20000
AFIX   0
C30   1    0.470449    0.951394    0.115285    11.00000    0.03849    0.03494 =
         0.02467   -0.00366    0.01118   -0.00054
C31   1    0.443958    0.921807    0.166336    11.00000    0.04207    0.02979 =
         0.02616   -0.00010    0.01061   -0.00121
AFIX  43
H31   2    0.439516    0.863598    0.172193    11.00000   -1.20000
AFIX   0
C32   1    0.442805    1.236069    0.176483    11.00000    0.03740    0.02995 =
         0.03046   -0.00117    0.01526    0.00026
AFIX  23
H32A  2    0.454653    1.228676    0.238531    11.00000   -1.20000
H32B  2    0.408309    1.228225    0.159168    11.00000   -1.20000
AFIX   0
C33   1    0.454657    1.322578    0.152472    11.00000    0.03901    0.02806 =
         0.02577   -0.00147    0.01052   -0.00015
C34   1    0.490685    1.337231    0.115933    11.00000    0.03649    0.03041 =
         0.03038    0.00035    0.01263    0.00218
AFIX  43
H34   2    0.508650    1.291795    0.104969    11.00000   -1.20000
AFIX   0
C35   1    0.500460    1.417938    0.095462    11.00000    0.04046    0.03233 =
         0.03846    0.00158    0.01681   -0.00326
AFIX  43
H35   2    0.525003    1.427489    0.070287    11.00000   -1.20000
AFIX   0
C36   1    0.474655    1.484586    0.111520    11.00000    0.05352    0.02728 =
         0.04556   -0.00124    0.02001   -0.00364
AFIX  43
H36   2    0.481438    1.539780    0.097425    11.00000   -1.20000
AFIX   0
C37   1    0.438830    1.470496    0.148289    11.00000    0.05474    0.02997 =
         0.04768   -0.00439    0.02466    0.00379
AFIX  43
H37   2    0.420955    1.516154    0.159067    11.00000   -1.20000
AFIX   0
C38   1    0.428985    1.389992    0.169403    11.00000    0.04539    0.03549 =
         0.03500   -0.00187    0.01927    0.00169
AFIX  43
H38   2    0.404750    1.380777    0.195399    11.00000   -1.20000
AFIX   0
C39   1    0.490989    0.813460    0.076642    11.00000    0.05414    0.03089 =
         0.04724    0.00157    0.02231    0.00838
AFIX  23
H39A  2    0.492346    0.797998    0.135355    11.00000   -1.20000
H39B  2    0.518722    0.788660    0.063960    11.00000   -1.20000
AFIX   0
C40   1    0.446923    0.776783    0.017000    11.00000    0.04943    0.02517 =
         0.05313   -0.00179    0.02930    0.00608
C41   1    0.428303    0.807713   -0.064135    11.00000    0.04825    0.02827 =
         0.04688   -0.00627    0.02260    0.00340
AFIX  43
H41   2    0.441859    0.855992   -0.081058    11.00000   -1.20000
AFIX   0
C42   1    0.390099    0.769447   -0.121414    11.00000    0.04909    0.04911 =
         0.06092   -0.01917    0.02140    0.00320
AFIX  43
H42   2    0.377285    0.792055   -0.176440    11.00000   -1.20000
AFIX   0
C43   1    0.371046    0.698111   -0.097179    11.00000    0.05249    0.05375 =
         0.09248   -0.03116    0.03284   -0.00677
AFIX  43
H43   2    0.345646    0.670519   -0.136343    11.00000   -1.20000
AFIX   0
C44   1    0.388745    0.666994   -0.016597    11.00000    0.07287    0.03459 =
         0.11928   -0.01524    0.06063   -0.01189
AFIX  43
H44   2    0.375136    0.618563   -0.000080    11.00000   -1.20000
AFIX   0
C45   1    0.426475    0.706065    0.040867    11.00000    0.06884    0.03064 =
         0.07455    0.00378    0.04406    0.00538
AFIX  43
H45   2    0.438336    0.684474    0.096545    11.00000   -1.20000
REM
HKLF 4
REM  DJFN in C2/c #15  27/6/2012
REM R1 =  0.0484 for   4748 Fo > 4sig(Fo)  and  0.0817 for all   6878 data
REM    488 parameters refined using      0 restraints
END
WGHT      0.0691      2.9517
REM Highest difference peak  0.255,  deepest hole -0.226,  1-sigma level  0.050
Q1    1   0.4467  0.7155  0.2511  11.00000  0.05    0.26
Q2    1   0.3493  0.9962  0.4029  11.00000  0.05    0.25
Q3    1   0.2627  0.5987  0.7689  11.00000  0.05    0.24
Q4    1   0.3184  0.6606  0.3896  11.00000  0.05    0.22
Q5    1   0.4915  1.1996  0.0848  11.00000  0.05    0.21
Q6    1   0.4013  0.8019  0.2445  11.00000  0.05    0.21
Q7    1   0.3593  0.5841  0.4982  11.00000  0.05    0.21
Q8    1   0.4134  1.0005  0.3343  11.00000  0.05    0.20
Q9    1   0.2514  0.6569  0.7349  11.00000  0.05    0.20
Q10   1   0.3098  0.5571  0.6331  11.00000  0.05    0.20
Q11   1   0.4212  0.9521  0.1674  11.00000  0.05    0.20
Q12   1   0.4936  0.6572  0.2488  11.00000  0.05    0.20
Q13   1   0.4303  1.0147  0.2089  11.00000  0.05    0.19
Q14   1   0.3410  0.8220  0.4024  11.00000  0.05    0.19
Q15   1   0.4402  0.9421  0.1086  11.00000  0.05    0.18
Q16   1   0.3191  0.6594  0.5606  11.00000  0.05    0.18
Q17   1   0.2905  0.5988  0.6941  11.00000  0.05    0.18
Q18   1   0.3153  0.8211  0.7283  11.00000  0.05    0.18
Q19   1   0.3487  0.6172  0.2194  11.00000  0.05    0.18
Q20   1   0.3925  0.5742  0.3088  11.00000  0.05    0.17
;
