# Supplementary material for: (E)-5-[3-Cyano-2-(dicyano­methyl­ene)-1-oxaspiro­[4.5]dec-3-en-4-yl]-3-(1-methyl-1,4-dihydro­pyridin-4-yl­idene)pent-4-en-1-yl 3,5-bis­(benz­yloxy)benzoate
Source: Acta Crystallogr Sect E Struct Rep Online. 2012 Dec 19;69(Pt 1):o103–4. doi: 10.1107/S1600536812050532 (PMC3588224; doi:10.1107/S1600536812050532)
Supplement: Supplementary file 2 [file e-69-0o103-Isup2.hkl]

# 
# h,k,l, Fc-squared, Fo-squared, sigma(Fo-squared) and status flag 
# 
data_I
_shelx_title ' DJFN in C2/c #  15  27/6/2012' 
_shelx_refln_list_code          4 
_shelx_F_calc_maximum     1320.57 
_exptl_crystal_F_000      3024.00 
_reflns_d_resolution_high  0.8301 
 
loop_ 
 _symmetry_equiv_pos_as_xyz 
 'x, y, z' 
 '-x, y, -z+1/2' 
 'x+1/2, y+1/2, z' 
 '-x+1/2, y+1/2, -z+1/2' 
 '-x, -y, -z' 
 'x, -y, z-1/2' 
 '-x+1/2, -y+1/2, -z' 
 'x+1/2, -y+1/2, z-1/2' 
 
_cell_length_a    29.7208 
_cell_length_b    16.0089 
_cell_length_c    16.5105 
_cell_angle_alpha  90.000 
_cell_angle_beta  106.705 
_cell_angle_gamma  90.000 
 
_shelx_F_squared_multiplier     1.000 
 
loop_ 
 _refln_index_h 
 _refln_index_k 
 _refln_index_l 
 _refln_F_squared_calc 
 _refln_F_squared_meas 
 _refln_F_squared_sigma 
 _refln_observed_status 
   4   0   0     7733.85     7353.76    117.64 o 
   6   0   0    91091.60    94637.84   1643.66 o 
   8   0   0    73403.13    81765.73    953.53 o 
  10   0   0    32589.35    33419.93    622.67 o 
  12   0   0     3558.16     3821.47    212.81 o 
  14   0   0     2335.96     2889.56    345.88 o 
  16   0   0    17403.76    18772.20   1072.19 o 
  18   0   0     8556.57     9407.90    438.73 o 
  20   0   0      145.00       29.18    145.75 o 
  22   0   0     4569.67     4830.08    186.80 o 
  24   0   0      336.16      345.87     70.41 o 
  26   0   0     3784.87     4116.54    204.53 o 
  28   0   0      134.26      127.30     61.43 o 
  30   0   0      215.83      239.41     82.86 o 
  32   0   0       35.63      -11.53     59.87 o 
  34   0   0      386.27      637.32     63.69 o 
   1   1   0    43055.77    43105.41    655.06 o 
   3   1   0     2648.73     2599.28     58.52 o 
   5   1   0    14992.61    15042.46    227.51 o 
   7   1   0    23664.91    22199.78    226.04 o 
   9   1   0     8668.12     9508.77    162.16 o 
  11   1   0     3844.56     3491.76    124.98 o 
  13   1   0      618.12      542.39     67.96 o 
  15   1   0     4404.21     4472.73    206.25 o 
  17   1   0      105.81        3.53     59.36 o 
  19   1   0      432.54      429.62    108.40 o 
  21   1   0     4607.68     4932.59    148.69 o 
  23   1   0      431.20      575.87     52.99 o 
  25   1   0      407.36      348.95     54.85 o 
  27   1   0       17.19      -37.42     41.17 o 
  29   1   0      254.84      365.49     56.39 o 
  31   1   0        8.87      -47.36     47.36 o 
  33   1   0       96.89      156.49     42.68 o 
   0   2   0    42127.07    43339.25    352.26 o 
   2   2   0       40.66       12.36     20.26 o 
   4   2   0     1952.20     1733.25     64.25 o 
   6   2   0     1290.81     1143.88     68.81 o 
   8   2   0     8186.42     8107.34    184.39 o 
  10   2   0     3468.92     3505.11    112.02 o 
  12   2   0     2705.71     2552.97    107.82 o 
  14   2   0     4627.55     4821.60    171.63 o 
  16   2   0     3321.19     3164.79    263.96 o 
  18   2   0      417.41      516.32    108.28 o 
  20   2   0     1547.44     1674.26    189.81 o 
  22   2   0     4149.29     4418.47    135.40 o 
  24   2   0      517.69      467.59     60.67 o 
  26   2   0      467.34      474.37     64.98 o 
  28   2   0       84.08       47.57     42.33 o 
  30   2   0      524.06      517.65     61.93 o 
  32   2   0       42.31       28.84     46.29 o 
  34   2   0      623.80      854.66     72.56 o 
   1   3   0    14667.53    16641.20    186.74 o 
   3   3   0    51681.88    52304.67    408.73 o 
   5   3   0    18861.41    19041.78    407.78 o 
   7   3   0    11048.43    11122.38    200.55 o 
   9   3   0      122.37       33.92     35.48 o 
  11   3   0     2498.43     2490.34    105.60 o 
  13   3   0      434.23      295.54     54.85 o 
  15   3   0      168.81       41.86     59.78 o 
  17   3   0     1154.55     1288.58    134.98 o 
  19   3   0     2148.29     2359.36    220.80 o 
  21   3   0      221.42      219.13     37.65 o 
  23   3   0       47.51        6.53     34.99 o 
  25   3   0      780.90      711.66     73.07 o 
  27   3   0       65.16       17.83     44.62 o 
  29   3   0      733.21      856.56     76.57 o 
  31   3   0       66.75       25.81     52.44 o 
  33   3   0       81.08       81.27     43.75 o 
   0   4   0      216.09      192.78     59.09 o 
   2   4   0     1792.05     2201.20     86.97 o 
   4   4   0     7548.36     7814.28    142.15 o 
   6   4   0     1480.69     1517.49     86.14 o 
   8   4   0      954.46     1139.19     78.32 o 
  10   4   0     8975.03     9496.21    211.32 o 
  12   4   0     3949.27     3729.00    135.96 o 
  14   4   0       35.71      -16.76     49.03 o 
  16   4   0      766.11      567.42     99.97 o 
  18   4   0     5297.00     5483.10    276.95 o 
  20   4   0     1345.01     1224.19     67.21 o 
  22   4   0     1150.66     1081.52     70.56 o 
  24   4   0      553.27      606.13     65.02 o 
  26   4   0      102.89       78.60     43.90 o 
  28   4   0     1636.31     1946.34    116.16 o 
  30   4   0       54.60        2.38     45.23 o 
  32   4   0      181.19      308.97     51.18 o 
   1   5   0    11511.18    12241.50    213.92 o 
   3   5   0    47260.03    49390.59    403.96 o 
   5   5   0     7971.73     8151.20    176.13 o 
   7   5   0     1969.40     1859.36     95.05 o 
   9   5   0     2538.39     3008.55    139.57 o 
  11   5   0        0.19      -35.57     35.57 o 
  13   5   0      184.96      106.33     53.79 o 
  15   5   0     2039.08     2380.59    155.16 o 
  17   5   0      100.93       36.72     79.95 o 
  19   5   0     4136.13     4139.18    123.25 o 
  21   5   0     1002.31      966.52     67.67 o 
  23   5   0     2438.01     2731.27    130.28 o 
  25   5   0      480.88      506.63     62.52 o 
  27   5   0      685.62      682.57     67.95 o 
  29   5   0       35.21      -11.78     47.51 o 
  31   5   0       38.00      -13.21     38.24 o 
  33   5   0      226.26      202.39     55.48 o 
   0   6   0     2933.40     3187.62    176.01 o 
   2   6   0     8430.34     9340.56    212.76 o 
   4   6   0    16813.79    19059.29    266.37 o 
   6   6   0     3583.48     4206.39    142.42 o 
   8   6   0     5819.07     6088.89    221.05 o 
  10   6   0      131.73      126.67     46.85 o 
  12   6   0     6163.06     5608.82    193.76 o 
  14   6   0        0.73      -52.10     56.55 o 
  16   6   0     1711.50     1651.18    141.33 o 
  18   6   0     4743.31     4812.77    164.58 o 
  20   6   0      362.36      383.29     53.74 o 
  22   6   0     3031.12     3036.96    127.13 o 
  24   6   0      757.84      710.21     69.98 o 
  26   6   0      750.41      824.60     75.83 o 
  28   6   0      275.71      318.14     59.48 o 
  30   6   0      278.49      269.51     52.71 o 
  32   6   0       83.11       86.24     40.73 o 
   1   7   0     1373.93     1571.52     98.93 o 
   3   7   0    58973.44    67789.86    618.38 o 
   5   7   0     1757.65     1997.02    106.69 o 
   7   7   0     3203.23     2986.60    133.53 o 
   9   7   0      778.21      711.55     76.19 o 
  11   7   0      594.63      421.52     62.73 o 
  13   7   0        0.03      -48.73     48.73 o 
  15   7   0      386.29      425.17     94.22 o 
  17   7   0        0.13      -41.20     41.20 o 
  19   7   0     1522.11     1398.69     75.10 o 
  21   7   0     1082.22      962.46     81.73 o 
  23   7   0     2957.66     3141.44    139.81 o 
  25   7   0      272.96      226.13     77.55 o 
  27   7   0        4.97       54.41     42.87 o 
  29   7   0      184.16      192.21     60.68 o 
  31   7   0        3.75       23.33     40.61 o 
   0   8   0     9287.56    11621.99    380.16 o 
   2   8   0     5082.30     5734.73    196.62 o 
   4   8   0    14631.84    17587.55    302.77 o 
   6   8   0       18.54       22.28     39.01 o 
   8   8   0      163.08      149.47     47.49 o 
  10   8   0       19.36      -52.34     56.58 o 
  12   8   0      110.55      127.74     69.38 o 
  14   8   0     2123.91     2031.06    276.46 o 
  16   8   0      990.48     1177.14    106.89 o 
  18   8   0      344.80      219.13     60.66 o 
  20   8   0       96.53       10.53     44.30 o 
  22   8   0     1329.28     1353.65     96.65 o 
  24   8   0      219.19      260.93     52.61 o 
  26   8   0       12.17        1.29     44.06 o 
  28   8   0     1706.15     1968.58    123.11 o 
  30   8   0        1.01       -2.86     38.43 o 
   1   9   0     4418.02     4759.83    191.36 o 
   3   9   0     4540.22     4611.82    167.45 o 
   5   9   0     2160.16     2295.16    152.36 o 
   7   9   0     5127.28     5466.84    211.01 o 
   9   9   0     1801.13     1959.66    167.87 o 
  11   9   0       65.53       80.53     66.18 o 
  13   9   0      390.08      295.29     46.50 o 
  15   9   0      117.28      124.75     45.59 o 
  17   9   0     4815.33     4420.07    164.33 o 
  19   9   0     5281.63     5357.16    175.88 o 
  21   9   0      756.12      770.52     78.30 o 
  23   9   0       30.66        8.08     39.08 o 
  25   9   0     1238.26     1296.40     87.54 o 
  27   9   0      741.74      712.28     67.23 o 
  29   9   0      446.92      550.38     59.47 o 
   0  10   0    10193.59    10195.37    422.14 o 
   2  10   0        8.96       54.78     52.21 o 
   4  10   0      267.69      244.43     66.47 o 
   6  10   0     1877.14     1674.50    140.63 o 
   8  10   0       23.80       -3.93     66.45 o 
  10  10   0      983.71     1003.10    127.51 o 
  12  10   0     2246.25     2325.43     87.86 o 
  14  10   0      563.78      502.68     46.57 o 
  16  10   0     6410.22     6214.51    226.62 o 
  18  10   0      666.59      614.03     68.72 o 
  20  10   0      912.52      930.90     80.28 o 
  22  10   0     2048.92     2356.26    134.57 o 
  24  10   0      811.79      896.50     83.39 o 
  26  10   0      667.62      733.72     83.01 o 
  28  10   0      129.38       51.20     45.45 o 
   1  11   0      318.32      194.11     60.69 o 
   3  11   0      667.58      711.02    100.80 o 
   5  11   0       51.76       62.48     59.55 o 
   7  11   0      811.12      833.85     70.53 o 
   9  11   0        4.49       29.61     31.92 o 
  11  11   0       33.68       52.93     30.49 o 
  13  11   0      474.84      533.70     50.83 o 
  15  11   0     3177.08     3620.30    129.92 o 
  17  11   0     1823.75     1752.76    104.16 o 
  19  11   0      919.47      954.39     80.40 o 
  21  11   0      289.04      296.89     61.43 o 
  23  11   0      162.94       99.74     49.29 o 
  25  11   0     1190.41     1010.86    106.87 o 
  27  11   0        4.28      -25.23     46.46 o 
   0  12   0     3738.20     3830.62    185.72 o 
   2  12   0       15.15       35.25     47.61 o 
   4  12   0     4526.75     4394.54    150.03 o 
   6  12   0     1529.56     1513.47     75.47 o 
   8  12   0      148.08      160.05     36.65 o 
  10  12   0        0.93      -39.15     49.64 o 
  12  12   0      869.80      794.01     66.83 o 
  14  12   0      438.66      369.53     51.79 o 
  16  12   0      325.99      227.99     51.19 o 
  18  12   0      418.24      340.34     56.25 o 
  20  12   0      379.09      364.23     62.96 o 
  22  12   0     2920.80     2609.23    251.51 o 
  24  12   0       83.05       24.41     44.36 o 
  26  12   0      330.63      404.54     53.43 o 
   1  13   0     1658.11     1596.66    105.68 o 
   3  13   0      660.10      634.65     65.36 o 
   5  13   0      799.64      864.94     69.26 o 
   7  13   0    21811.70    22406.04    374.06 o 
   9  13   0      225.81      172.82     43.57 o 
  11  13   0     5057.08     5683.06    170.97 o 
  13  13   0     2864.50     2873.21    124.58 o 
  15  13   0     9440.27     9741.32    533.75 o 
  17  13   0       19.04       45.77     39.84 o 
  19  13   0       61.30       80.81     38.44 o 
  21  13   0      386.40      300.30     59.11 o 
  23  13   0        3.43        4.40     39.01 o 
  25  13   0       75.53        2.76     32.74 o 
   0  14   0     1863.02     1554.82    172.55 o 
   2  14   0      704.90      648.37     72.13 o 
   4  14   0     1040.93      981.34     74.50 o 
   6  14   0     4138.09     4181.92    157.37 o 
   8  14   0     2314.85     2436.46    120.47 o 
  10  14   0        5.15       -0.01     39.10 o 
  12  14   0       65.43       58.27     38.32 o 
  14  14   0      785.35      740.33     70.95 o 
  16  14   0       52.12       17.33     38.12 o 
  18  14   0      837.24      733.42     73.51 o 
  20  14   0      104.78       19.26     56.21 o 
  22  14   0      131.92      112.79     63.09 o 
   1  15   0      143.73      104.97     51.77 o 
   3  15   0     1282.84     1311.81     81.76 o 
   5  15   0      148.22      189.86     41.73 o 
   7  15   0      873.60      836.76     68.88 o 
   9  15   0       46.53       60.11     41.76 o 
  11  15   0      188.31      207.16     53.06 o 
  13  15   0      135.44       58.10     37.82 o 
  15  15   0     1225.73     1092.55    106.66 o 
  17  15   0       58.69       44.82     74.69 o 
  19  15   0       97.09      108.65     48.02 o 
  21  15   0       40.79       71.91     47.90 o 
   0  16   0     1520.45     1567.29    123.38 o 
   2  16   0      545.03      544.64     63.52 o 
   4  16   0     3876.74     4016.50    131.18 o 
   6  16   0      427.60      341.19     51.36 o 
   8  16   0      330.08      440.63     49.80 o 
  10  16   0        1.84      -38.45     38.45 o 
  12  16   0       88.31       72.35     41.21 o 
  14  16   0       37.83       31.27     43.00 o 
  16  16   0       64.69       29.50     39.84 o 
  18  16   0       16.87       35.39     34.21 o 
   1  17   0     1232.01     1213.13     69.16 o 
   3  17   0      439.41      475.55     55.44 o 
   5  17   0       13.93       54.70     43.84 o 
   7  17   0        8.18       25.71     34.06 o 
   9  17   0       66.56       87.81     34.11 o 
  11  17   0      159.45      165.39     39.11 o 
  13  17   0       15.80       32.81     35.97 o 
  15  17   0       71.71       73.29     32.96 o 
   0  18   0       46.75      122.29    107.04 o 
   2  18   0      139.42      203.12     46.75 o 
   4  18   0       12.42       -4.35     34.22 o 
   6  18   0       25.80       22.52     30.35 o 
   8  18   0       14.11       55.54     33.93 o 
  10  18   0      163.75      167.12     48.68 o 
  12  18   0      263.35      281.11     48.28 o 
   1  19   0      357.16      497.66     49.04 o 
   3  19   0       17.53       36.47     26.91 o 
   5  19   0       59.22       -6.01     25.80 o 
 -33   1   1      329.99      295.76     52.45 o 
 -31   1   1       29.98       45.04     43.61 o 
 -29   1   1       83.68      132.44     42.90 o 
 -27   1   1      743.09      841.20     72.46 o 
 -25   1   1      424.99      434.26     56.82 o 
 -23   1   1      708.65      722.97     59.12 o 
 -21   1   1        3.82      -23.27     69.36 o 
 -19   1   1     7623.72     8455.21    517.33 o 
 -17   1   1     1100.12     1055.57    133.60 o 
 -15   1   1      580.56      502.28     74.85 o 
 -13   1   1     5757.67     5903.43    176.95 o 
 -11   1   1     8787.49     8966.29    305.10 o 
  -9   1   1    12790.66    11606.09    513.49 o 
  -7   1   1    28805.42    28385.97    403.16 o 
  -5   1   1    43733.16    38889.22    513.99 o 
  -3   1   1    19747.95    17237.28    263.08 o 
  -1   1   1    38848.12    36937.77    163.88 o 
   3   1   1    35006.14    31585.76    288.33 o 
   5   1   1    26149.79    27787.62    327.60 o 
   7   1   1    58626.64    62194.77    835.20 o 
   9   1   1    13646.19    13664.21    395.45 o 
  11   1   1      329.24      288.14     52.58 o 
  13   1   1    19415.12    20179.10    613.98 o 
  15   1   1     2527.76     2499.64    159.24 o 
  17   1   1     4312.48     4709.92    220.49 o 
  19   1   1       25.96      -38.75     96.62 o 
  21   1   1      817.67      800.38     58.42 o 
  23   1   1      100.81      102.06     48.17 o 
  25   1   1      946.00      875.22     79.68 o 
  27   1   1       41.38      -36.84     48.87 o 
  29   1   1        0.30      -26.39     48.53 o 
  31   1   1      294.21      239.20     54.54 o 
  33   1   1      236.54      203.00     35.23 o 
 -34   2   1      198.38      273.74     52.39 o 
 -32   2   1       77.54       92.40     41.71 o 
 -30   2   1       33.24      -38.64     38.64 o 
 -28   2   1      654.40      629.89     66.17 o 
 -26   2   1      896.61      853.49     72.54 o 
 -24   2   1     2863.29     2921.70    115.44 o 
 -22   2   1     1055.83      986.16     62.32 o 
 -20   2   1      663.81      706.81    125.49 o 
 -18   2   1    29855.58    32347.17   1082.20 o 
 -16   2   1      722.35      823.15    101.74 o 
 -14   2   1     7069.21     7039.49    261.81 o 
 -12   2   1    12807.55    12944.13    328.78 o 
 -10   2   1     2680.84     2813.14     94.13 o 
  -8   2   1    10611.86     9980.43    212.83 o 
  -6   2   1    12855.80    11844.56    201.22 o 
  -4   2   1      634.81      550.67     41.75 o 
  -2   2   1    43840.54    43041.57    375.68 o 
   0   2   1    24516.95    25310.82    245.01 o 
   2   2   1    24796.80    25414.86    333.31 o 
   4   2   1    81671.81    79016.95    789.47 o 
   6   2   1    65989.19    67420.48    500.21 o 
   8   2   1    31212.48    31529.03    368.40 o 
  10   2   1    11633.25    12399.53    232.84 o 
  12   2   1      137.37      163.33     45.54 o 
  14   2   1      316.10      375.07     67.05 o 
  16   2   1     1604.80     1602.84    120.43 o 
  18   2   1      132.31       86.58    147.36 o 
  20   2   1      770.77      631.55     56.36 o 
  22   2   1      259.31      252.96     39.26 o 
  24   2   1     1609.83     1636.56     99.99 o 
  26   2   1       18.88       27.15     44.08 o 
  28   2   1       83.29      124.66     45.18 o 
  30   2   1      452.43      491.12     70.01 o 
  32   2   1        0.46      -42.82     42.82 o 
 -33   3   1        0.63       33.30     36.79 o 
 -31   3   1      118.32       88.62     46.43 o 
 -29   3   1      427.61      438.52     64.15 o 
 -27   3   1      175.06      242.54     57.53 o 
 -25   3   1        0.02      -39.80     39.80 o 
 -23   3   1      421.88      414.16     48.34 o 
 -21   3   1      722.83      667.40     85.40 o 
 -19   3   1      411.29      433.59    153.99 o 
 -17   3   1        3.52       -9.18     63.73 o 
 -15   3   1     3587.93     3610.70    190.03 o 
 -13   3   1    31023.06    32612.98    520.20 o 
 -11   3   1    12914.85    12494.27    507.44 o 
  -9   3   1       34.18       25.94     27.73 o 
  -7   3   1    24187.85    25937.54    298.49 o 
  -5   3   1     7631.67     7863.46    153.54 o 
  -3   3   1   140533.48   145628.09    579.67 o 
  -1   3   1     3228.18     2985.34     80.11 o 
   1   3   1    68156.43    68380.27    348.07 o 
   3   3   1     3384.30     3402.68     83.86 o 
   5   3   1        0.64       21.53     33.69 o 
   7   3   1     6419.59     6444.38    148.99 o 
   9   3   1     1192.72     1109.92     55.53 o 
  11   3   1      234.50      235.01     48.53 o 
  13   3   1    18565.89    20373.91    483.33 o 
  15   3   1      211.15      180.86     58.40 o 
  17   3   1       53.76       49.71     64.76 o 
  19   3   1     4689.41     4648.83    274.47 o 
  21   3   1      178.55      128.38     52.07 o 
  23   3   1      206.83      199.62     46.42 o 
  25   3   1     3210.01     3744.77    147.84 o 
  27   3   1       62.08       41.14     40.22 o 
  29   3   1        4.48      -40.25     40.25 o 
  31   3   1        3.31       -3.34     39.47 o 
  33   3   1        6.90        7.94     33.53 o 
 -34   4   1        0.00       16.91     44.60 o 
 -32   4   1      168.25      181.05     47.66 o 
 -30   4   1      285.97      265.70     49.61 o 
 -28   4   1      419.55      455.38     62.53 o 
 -26   4   1      336.95      321.96     61.30 o 
 -24   4   1       70.85       67.84     43.97 o 
 -22   4   1     3611.44     3591.50    140.90 o 
 -20   4   1      153.00       96.37     39.57 o 
 -18   4   1     2120.14     1965.31    172.15 o 
 -16   4   1     3907.16     4041.77    245.42 o 
 -14   4   1       30.96       18.25     54.13 o 
 -12   4   1       63.05       39.66     51.77 o 
 -10   4   1     1495.53     1416.47     75.72 o 
  -8   4   1     5193.88     5747.00    163.85 o 
  -6   4   1    19281.98    19198.00    251.49 o 
  -4   4   1     9568.62    10873.66    187.24 o 
  -2   4   1     2877.69     3352.54     99.88 o 
   0   4   1     6102.51     7103.95    128.25 o 
   2   4   1     1484.56     1514.77     62.51 o 
   4   4   1     2040.05     2314.35     84.14 o 
   6   4   1     2166.24     2351.44     91.78 o 
   8   4   1     2289.49     2281.77    111.79 o 
  10   4   1      432.26      404.22     64.08 o 
  12   4   1      636.99      546.65     62.31 o 
  14   4   1      377.10      253.01     51.15 o 
  16   4   1        1.21       36.97     48.87 o 
  18   4   1      330.40      298.52     90.17 o 
  20   4   1       11.10      -28.42     28.42 o 
  22   4   1      400.41      308.55     52.16 o 
  24   4   1      465.18      338.01     58.68 o 
  26   4   1     1239.41     1379.26     92.40 o 
  28   4   1      637.64      518.02     63.59 o 
  30   4   1      152.51      128.73     45.61 o 
  32   4   1      418.32      521.32     66.23 o 
 -33   5   1      183.25      203.36     40.31 o 
 -31   5   1       42.72      -12.19     37.29 o 
 -29   5   1      664.80      563.57     68.35 o 
 -27   5   1      239.31      215.73     50.01 o 
 -25   5   1       62.90       57.17     45.83 o 
 -23   5   1      390.91      420.30     59.25 o 
 -21   5   1      101.19      111.73     40.73 o 
 -19   5   1      713.81      662.04     71.00 o 
 -17   5   1     2795.08     2783.50    179.61 o 
 -15   5   1     4857.86     4869.75    198.32 o 
 -13   5   1     2610.73     2480.87    135.51 o 
 -11   5   1      354.07      328.29     58.59 o 
  -9   5   1      386.46      333.84     57.79 o 
  -7   5   1     2054.42     1908.27     96.14 o 
  -5   5   1      355.14      414.62     51.03 o 
  -3   5   1     5875.74     6924.84    148.34 o 
  -1   5   1     3965.27     4506.44    133.23 o 
   1   5   1     1919.78     2203.44     79.48 o 
   3   5   1     1503.82     1517.04     71.42 o 
   5   5   1     9147.94    10265.30    191.09 o 
   7   5   1     2958.29     2741.14    110.75 o 
   9   5   1     4466.20     4374.91    147.40 o 
  11   5   1      480.13      454.12     60.50 o 
  13   5   1       45.39       52.42     36.24 o 
  15   5   1      802.53      610.12     91.46 o 
  17   5   1      224.50      422.88     88.16 o 
  19   5   1       34.33       -3.81     31.73 o 
  21   5   1      471.72      308.23     47.02 o 
  23   5   1      417.32      439.92     64.64 o 
  25   5   1        9.06       12.26     35.62 o 
  27   5   1      123.03       82.69     50.60 o 
  29   5   1      170.63      164.04     52.47 o 
  31   5   1      581.88      719.92     64.35 o 
 -32   6   1        0.00      -34.48     35.70 o 
 -30   6   1      247.07      232.89     49.30 o 
 -28   6   1      875.13      805.09     76.39 o 
 -26   6   1       46.96       38.74     42.16 o 
 -24   6   1      788.42      699.09     69.17 o 
 -22   6   1      168.84       99.57     52.70 o 
 -20   6   1       97.41      116.72     59.14 o 
 -18   6   1       19.80      -41.53     41.53 o 
 -16   6   1     8165.54     8335.55    449.75 o 
 -14   6   1      699.56      767.23     95.17 o 
 -12   6   1     1406.10     1147.63    106.49 o 
 -10   6   1     4102.38     4244.11    160.28 o 
  -8   6   1     1062.06     1292.60     88.73 o 
  -6   6   1    15755.65    18213.95    291.33 o 
  -4   6   1     2790.03     2687.81    117.88 o 
  -2   6   1     1450.27     1710.82     95.69 o 
   0   6   1      727.10      868.03     63.80 o 
   2   6   1      490.91      651.80     52.07 o 
   4   6   1     4437.34     5195.81    146.76 o 
   6   6   1     3104.21     3048.22    118.95 o 
   8   6   1      553.09      498.34     58.91 o 
  10   6   1      344.02      174.36     42.87 o 
  12   6   1      793.41      698.44     91.80 o 
  14   6   1      701.78      553.07    103.42 o 
  16   6   1      450.99      364.66     93.37 o 
  18   6   1      125.69      155.84     43.71 o 
  20   6   1      161.77      101.68     32.28 o 
  22   6   1      589.56      588.64     59.11 o 
  24   6   1      131.71       67.56     48.34 o 
  26   6   1       56.68      -20.30     44.43 o 
  28   6   1       57.50       59.05     51.89 o 
  30   6   1      195.86      228.95     59.17 o 
  32   6   1        0.66       35.33     32.67 o 
 -31   7   1      129.80       75.64     42.96 o 
 -29   7   1       16.24      -39.90     39.90 o 
 -27   7   1        0.78        3.60     46.96 o 
 -25   7   1        0.89       -1.69     46.29 o 
 -23   7   1      421.25      446.64     63.39 o 
 -21   7   1      476.85      439.36     52.51 o 
 -19   7   1      504.78      441.53     59.04 o 
 -17   7   1     1260.92     1125.09    123.38 o 
 -15   7   1     3814.91     3473.08    213.85 o 
 -13   7   1     4151.53     3921.08    175.80 o 
 -11   7   1      608.02      686.84     78.37 o 
  -9   7   1    19053.00    21884.01    575.31 o 
  -7   7   1     7106.64     8268.31    217.36 o 
  -5   7   1      376.53      416.00     56.75 o 
  -3   7   1     9106.24    10139.60    244.50 o 
  -1   7   1      878.54      807.38     67.94 o 
   1   7   1     3189.41     3136.83    118.39 o 
   3   7   1     2357.55     2437.33     98.92 o 
   5   7   1      400.03      276.12     49.07 o 
   7   7   1     3882.48     3598.40    141.21 o 
   9   7   1    11581.88    13535.91    444.14 o 
  11   7   1     2980.31     2893.26    194.26 o 
  13   7   1      410.15      355.01     90.99 o 
  15   7   1     3446.65     3325.91    356.30 o 
  17   7   1     1771.59     1611.30     76.38 o 
  19   7   1      648.92      515.07     52.22 o 
  21   7   1     3843.32     4013.65    233.95 o 
  23   7   1      379.88      340.56     58.01 o 
  25   7   1       57.52       56.14     52.81 o 
  27   7   1      681.61      826.58     92.75 o 
  29   7   1       23.50      -20.15     50.63 o 
  31   7   1       55.38       82.94     31.32 o 
 -30   8   1        8.26       53.38     40.30 o 
 -28   8   1       61.89       -3.04     42.13 o 
 -26   8   1        0.03      -30.76     49.93 o 
 -24   8   1      133.78       44.85     36.77 o 
 -22   8   1      235.20      168.98     50.25 o 
 -20   8   1      442.94      463.91     53.99 o 
 -18   8   1     1378.36     1258.86     75.11 o 
 -16   8   1     2401.28     2460.19    106.36 o 
 -14   8   1     1794.39     1743.78    165.51 o 
 -12   8   1      585.60      351.80     77.41 o 
 -10   8   1      412.30      348.88     61.86 o 
  -8   8   1    21377.68    24327.90    535.88 o 
  -6   8   1     2916.06     2697.41    133.48 o 
  -4   8   1     2337.62     2489.92    122.23 o 
  -2   8   1      215.18      229.55     49.19 o 
   0   8   1      927.73     1109.37     81.20 o 
   2   8   1     3775.78     4008.97    142.23 o 
   4   8   1     5998.16     6851.65    235.88 o 
   6   8   1      617.05      790.60     87.79 o 
   8   8   1     4786.16     5218.90    272.47 o 
  10   8   1      647.16      548.76    102.02 o 
  12   8   1      817.15      762.89    118.12 o 
  14   8   1     1148.61      993.77    141.19 o 
  16   8   1     2238.51     2017.26     90.26 o 
  18   8   1      162.37       79.80     37.49 o 
  20   8   1      305.99      243.10     45.50 o 
  22   8   1        0.31       43.34     41.33 o 
  24   8   1        7.04      -42.08     42.08 o 
  26   8   1      112.07       61.63     50.11 o 
  28   8   1      302.91      378.64     63.45 o 
  30   8   1      218.59      226.34     43.02 o 
 -29   9   1     1095.55     1277.21    121.71 o 
 -27   9   1        5.62       28.37     52.56 o 
 -25   9   1     2349.95     2508.26    136.98 o 
 -23   9   1      261.48      289.82     64.67 o 
 -21   9   1     3215.56     3394.41    161.74 o 
 -19   9   1     1117.46     1153.99     88.93 o 
 -17   9   1     2691.80     2575.51    103.96 o 
 -15   9   1     5904.00     5683.28    173.11 o 
 -13   9   1      853.08      514.72    100.09 o 
 -11   9   1      442.51      219.13     68.71 o 
  -9   9   1      162.73      223.25     56.56 o 
  -7   9   1       15.44      -32.70     44.84 o 
  -5   9   1     2845.17     2978.77    141.79 o 
  -3   9   1     8366.63     9402.75    241.54 o 
  -1   9   1      550.97      684.99     75.34 o 
   1   9   1      246.09      220.03     59.30 o 
   3   9   1     4432.13     4615.12    188.06 o 
   5   9   1        0.48       -1.15     51.92 o 
   7   9   1     4320.42     4583.48    225.86 o 
   9   9   1     3589.27     3765.56    232.58 o 
  11   9   1      122.74       73.17     65.84 o 
  13   9   1       18.19      -31.46     31.70 o 
  15   9   1       42.63       22.22     31.15 o 
  17   9   1      781.43      594.64     57.04 o 
  19   9   1      929.53      738.34     66.81 o 
  21   9   1     1017.45      921.28     89.76 o 
  23   9   1       52.66       97.53     41.89 o 
  25   9   1      927.84      948.55     82.60 o 
  27   9   1     1594.08     1741.96    126.19 o 
  29   9   1       17.44      -23.89     34.77 o 
 -28  10   1       19.30        5.56     45.60 o 
 -26  10   1      216.49      203.67     60.33 o 
 -24  10   1     1289.80     1596.98    143.93 o 
 -22  10   1     1119.90     1117.08     98.81 o 
 -20  10   1      780.84      719.96     71.60 o 
 -18  10   1     2341.76     2362.28    119.20 o 
 -16  10   1     2194.93     2128.18    101.95 o 
 -14  10   1      704.64      633.29     53.81 o 
 -12  10   1     1092.34     1258.20     74.21 o 
 -10  10   1     1373.11     1543.96    199.06 o 
  -8  10   1       18.96      -23.79     56.86 o 
  -6  10   1     3719.82     3345.10    171.01 o 
  -4  10   1      268.22      296.51     65.83 o 
  -2  10   1      182.28      227.16     62.28 o 
   0  10   1      387.06      414.50     77.58 o 
   2  10   1      747.49      730.47     86.12 o 
   4  10   1    15002.34    16472.46    407.52 o 
   6  10   1      139.56       62.98     77.94 o 
   8  10   1     3017.17     3032.35    228.29 o 
  10  10   1      265.29      203.19     53.08 o 
  12  10   1      559.21      500.20     45.49 o 
  14  10   1      387.30      441.41     46.92 o 
  16  10   1     1776.45     1833.78    103.12 o 
  18  10   1     1977.71     1832.13    110.46 o 
  20  10   1        5.35      -29.13     35.88 o 
  22  10   1      223.96      171.93     54.05 o 
  24  10   1       35.71      -20.12     33.75 o 
  26  10   1      741.35      811.30     66.21 o 
  28  10   1      805.91      802.75     66.33 o 
 -27  11   1      428.63      372.36     59.58 o 
 -25  11   1     2427.78     2542.04    182.11 o 
 -23  11   1       43.88        9.43     54.54 o 
 -21  11   1       53.37       40.04     49.45 o 
 -19  11   1      276.06      228.33     47.90 o 
 -17  11   1      450.09      411.44     58.79 o 
 -15  11   1       75.84        7.39     38.04 o 
 -13  11   1     1296.47     1301.80     69.63 o 
 -11  11   1       88.53       -0.82     28.32 o 
  -9  11   1      593.82      583.13     49.11 o 
  -7  11   1      406.76      349.99     47.88 o 
  -5  11   1      117.86      -57.72     57.72 o 
  -3  11   1     2073.43     2443.99    159.80 o 
  -1  11   1      763.68      952.27    105.61 o 
   1  11   1     1445.54     1176.96    112.35 o 
   3  11   1     1504.41     1423.65    160.42 o 
   5  11   1        0.68      -38.92     89.16 o 
   7  11   1      251.42      178.93     55.60 o 
   9  11   1     1569.65     1629.24     80.15 o 
  11  11   1      813.59      839.19     61.71 o 
  13  11   1      476.56      429.40     50.33 o 
  15  11   1       23.11       25.66     37.21 o 
  17  11   1       75.28       70.45     45.41 o 
  19  11   1       14.16      -13.13     41.76 o 
  21  11   1       65.14       56.45     45.23 o 
  23  11   1      227.16      188.60     52.73 o 
  25  11   1        2.90      -30.58     81.74 o 
  27  11   1        4.06      -19.31     40.99 o 
 -26  12   1       29.41       65.05     41.15 o 
 -24  12   1       10.85       -8.63     49.93 o 
 -22  12   1       32.38       19.04     50.83 o 
 -20  12   1      704.97      720.82     88.24 o 
 -18  12   1     5511.35     5460.19    197.82 o 
 -16  12   1     3159.19     2975.04    178.29 o 
 -14  12   1       99.00       61.11     40.81 o 
 -12  12   1     6727.49     7135.20    175.87 o 
 -10  12   1     6825.49     7121.09    166.46 o 
  -8  12   1      166.99      176.87     37.52 o 
  -6  12   1     1231.79     1196.38     72.08 o 
  -4  12   1       64.69       55.52     53.03 o 
  -2  12   1      304.75      487.93     58.35 o 
   0  12   1     3149.05     3373.63    130.19 o 
   2  12   1     7126.32     7959.79    227.65 o 
   4  12   1     3954.56     4177.74    149.62 o 
   6  12   1      766.95      610.72     52.82 o 
   8  12   1      609.07      515.82     50.48 o 
  10  12   1     2616.86     2883.37    117.64 o 
  12  12   1      104.35       60.72     39.46 o 
  14  12   1      139.29      162.25     45.49 o 
  16  12   1      294.41      327.60     54.62 o 
  18  12   1     4753.89     5098.37    179.29 o 
  20  12   1     1220.20     1045.44     78.02 o 
  22  12   1      579.09      480.57     62.41 o 
  24  12   1     1628.85     1954.43    191.25 o 
  26  12   1      948.22      934.89     96.79 o 
 -25  13   1       65.82       38.94     34.67 o 
 -23  13   1        0.28       11.46     43.62 o 
 -21  13   1      745.24      773.54     83.57 o 
 -19  13   1        0.24       14.84     45.26 o 
 -17  13   1      539.26      495.21     76.97 o 
 -15  13   1     4303.73     4394.63    168.74 o 
 -13  13   1     1235.28     1216.03     93.13 o 
 -11  13   1    10080.62    11500.48    326.17 o 
  -9  13   1     8023.02     8817.88    257.19 o 
  -7  13   1     2363.06     2457.13    137.97 o 
  -5  13   1        2.97      -30.95     35.49 o 
  -3  13   1     7105.39     7737.52    208.20 o 
  -1  13   1     1049.99     1134.64     86.10 o 
   1  13   1     4591.50     4637.46    164.99 o 
   3  13   1      255.61      249.75     58.08 o 
   5  13   1     8897.50     8936.85    231.12 o 
   7  13   1      196.85      149.89     42.08 o 
   9  13   1     1784.49     2137.06    108.03 o 
  11  13   1      134.81       75.30     37.95 o 
  13  13   1      302.41      255.78     48.22 o 
  15  13   1     3343.13     3568.04    151.08 o 
  17  13   1      728.78      694.09     75.67 o 
  19  13   1      327.23      285.32     49.80 o 
  21  13   1     1069.41      966.34     99.13 o 
  23  13   1       12.09       17.08     53.67 o 
 -24  14   1       61.98       62.28     38.71 o 
 -22  14   1       12.86      -35.49     37.03 o 
 -20  14   1       63.29       53.30     46.82 o 
 -18  14   1       53.29       54.29     41.60 o 
 -16  14   1      171.44      139.98     47.33 o 
 -14  14   1     7266.90     7604.73    238.01 o 
 -12  14   1      635.05      733.33     83.98 o 
 -10  14   1     1467.53     1555.47    115.56 o 
  -8  14   1     1068.07     1210.11    101.53 o 
  -6  14   1        1.41      -25.49     39.61 o 
  -4  14   1       48.26      -24.21     46.66 o 
  -2  14   1     2170.71     2301.88    146.23 o 
   0  14   1      201.57      111.66     80.36 o 
   2  14   1     1970.08     2276.27    121.04 o 
   4  14   1    11501.61    11793.93    270.58 o 
   6  14   1     1662.84     1927.01    108.35 o 
   8  14   1      486.64      506.18     64.71 o 
  10  14   1       62.32       88.56     41.00 o 
  12  14   1     2613.87     2618.78    125.44 o 
  14  14   1      320.54      346.34     59.68 o 
  16  14   1       23.02      -34.99     41.22 o 
  18  14   1        3.54       17.83     39.67 o 
  20  14   1     1142.75      955.36     95.71 o 
  22  14   1        0.29        4.32     33.67 o 
 -21  15   1      179.25      163.95     84.86 o 
 -19  15   1      705.11      703.39     82.34 o 
 -17  15   1      738.99      688.80     86.69 o 
 -15  15   1      592.77      562.92     83.36 o 
 -13  15   1      380.28      213.50     55.72 o 
 -11  15   1      258.39      179.75     44.25 o 
  -9  15   1     4475.21     4697.36    191.57 o 
  -7  15   1     2107.74     2409.27    121.67 o 
  -5  15   1     2497.66     2859.80    160.35 o 
  -3  15   1      740.48      773.39     92.56 o 
  -1  15   1      324.63      189.77     47.29 o 
   1  15   1        5.21      -20.37     44.12 o 
   3  15   1      251.59      206.43     44.36 o 
   5  15   1       92.92      103.29     38.82 o 
   7  15   1     1825.40     1794.70     96.89 o 
   9  15   1      827.06      907.13     76.70 o 
  11  15   1       21.40       34.09     35.24 o 
  13  15   1     2056.75     1848.22    113.84 o 
  15  15   1      397.05      396.21     59.27 o 
  17  15   1       19.70       43.71     31.28 o 
  19  15   1      261.67      219.37     42.14 o 
 -18  16   1       57.16       19.57     33.22 o 
 -16  16   1      778.55      675.91     67.30 o 
 -14  16   1      549.00      563.63     91.17 o 
 -12  16   1       25.83      -16.22     37.52 o 
 -10  16   1       19.59       13.17     36.67 o 
  -8  16   1      771.11      710.45     68.67 o 
  -6  16   1      170.73      182.46     54.03 o 
  -4  16   1      976.56      936.83     92.87 o 
  -2  16   1       53.01       54.87     49.94 o 
   0  16   1       24.04       51.32     33.19 o 
   2  16   1       29.34       36.25     34.39 o 
   4  16   1      922.04      960.82     69.53 o 
   6  16   1      113.12       58.85     28.26 o 
   8  16   1       10.04      -28.94     28.94 o 
  10  16   1      766.79      755.67     62.38 o 
  12  16   1      180.49       78.15     37.65 o 
  14  16   1      144.02      115.58     32.91 o 
  16  16   1       33.06      -10.92     34.38 o 
  18  16   1      561.74      511.74     52.93 o 
 -15  17   1      503.34      485.54     51.88 o 
 -13  17   1        8.41       -1.29     27.18 o 
 -11  17   1      263.76      223.39     40.96 o 
  -9  17   1      418.05      291.57     54.97 o 
  -7  17   1      317.85      289.60     59.43 o 
  -5  17   1      134.42      148.91     48.44 o 
  -3  17   1       54.54       40.08     40.22 o 
  -1  17   1       75.14       43.18     33.54 o 
   1  17   1      917.62      836.79     67.96 o 
   3  17   1        3.40      -26.16     31.25 o 
   5  17   1      356.65      332.03     42.73 o 
   7  17   1       77.14       61.82     32.33 o 
   9  17   1        7.31       18.90     25.67 o 
  11  17   1      427.99      394.14     54.47 o 
  13  17   1       46.30       75.99     35.46 o 
  15  17   1       95.80       89.77     32.32 o 
 -12  18   1       29.19       11.37     23.95 o 
 -10  18   1       68.33       98.07     40.93 o 
  -8  18   1     1725.30     1689.97    106.89 o 
  -6  18   1     1774.94     1856.85     90.98 o 
  -4  18   1       10.29       37.80     30.43 o 
  -2  18   1        1.29      -28.66     28.66 o 
   0  18   1      205.32      225.99     37.46 o 
   2  18   1      742.36      829.50     59.85 o 
   4  18   1       75.54       72.46     39.27 o 
   6  18   1       27.41       -1.62     26.64 o 
   8  18   1      179.28      141.93     30.99 o 
  10  18   1      295.64      276.45     39.59 o 
  -5  19   1      202.64      196.34     36.61 o 
  -3  19   1     1149.77     1308.43     71.99 o 
  -1  19   1      149.76       63.16     30.79 o 
   1  19   1      457.32      521.40     50.32 o 
   3  19   1       10.60      -28.13     28.13 o 
   5  19   1       71.69       88.56     27.14 o 
 -34   0   2        4.46       42.21     58.30 o 
 -32   0   2        8.93      -51.30     51.30 o 
 -30   0   2        9.09      -17.78     52.38 o 
 -28   0   2        9.44      -20.03     56.46 o 
 -26   0   2      551.72      654.59     92.57 o 
 -24   0   2      467.56      595.23     79.57 o 
 -22   0   2     1992.03     2225.69    128.47 o 
 -20   0   2     1128.70     1386.17    301.77 o 
 -18   0   2     1340.32     1475.17    206.04 o 
 -16   0   2    19333.25    20101.98    800.46 o 
 -14   0   2      249.88      110.57     70.63 o 
 -12   0   2    29308.70    28177.27   3745.57 o 
 -10   0   2     1551.06     1232.72    109.17 o 
  -8   0   2    23320.25    23520.88    702.24 o 
  -6   0   2   208894.08   198907.67    764.51 o 
  -4   0   2    16799.76    15621.72    254.03 o 
  -2   0   2    46764.02    40908.17    515.21 o 
   0   0   2   111841.26    94618.89   2657.66 o 
   2   0   2      666.98      923.42     51.18 o 
   4   0   2     2479.04     2325.79     78.98 o 
   6   0   2  1743898.38  1752132.38   3565.12 o 
   8   0   2    11613.97    12313.69    253.91 o 
  10   0   2    10945.32    11280.16    310.84 o 
  12   0   2    20267.11    20364.03    856.72 o 
  14   0   2     1781.91     2261.24    211.88 o 
  16   0   2     3163.30     3165.29    266.48 o 
  18   0   2     5461.78     5944.36    380.63 o 
  20   0   2      657.67      619.58     78.78 o 
  22   0   2      197.53       61.06     58.79 o 
  24   0   2     5516.76     6165.95    288.15 o 
  26   0   2      113.24       58.02     61.31 o 
  28   0   2      257.68      211.94     85.05 o 
  30   0   2      192.78      187.40     79.16 o 
  32   0   2        1.43       20.55     38.84 o 
 -35   1   2      486.66      756.70     77.94 o 
 -33   1   2        3.06      -11.33     42.37 o 
 -31   1   2       17.86      -36.13     38.92 o 
 -29   1   2      558.64      606.64     64.76 o 
 -27   1   2        0.39      -40.35     40.35 o 
 -25   1   2       26.83        1.57     36.43 o 
 -23   1   2        5.18      -22.56     36.61 o 
 -21   1   2     2432.06     2768.69    312.62 o 
 -19   1   2       10.34       56.11    102.19 o 
 -17   1   2      119.41        5.39     63.55 o 
 -15   1   2      104.29       42.62     41.56 o 
 -13   1   2     2427.09     2345.36    102.86 o 
 -11   1   2    12883.28    12268.63    493.80 o 
  -9   1   2     8717.13     8421.17    183.79 o 
  -7   1   2       36.45       41.69     21.10 o 
  -5   1   2    11003.41    11190.16    136.76 o 
  -3   1   2     2595.20     2158.38     49.65 o 
  -1   1   2    13644.53    12165.70    154.99 o 
   1   1   2      454.03      448.82     30.64 o 
   3   1   2      405.17      575.60     42.44 o 
   5   1   2    42360.14    42946.84    413.05 o 
   7   1   2    57073.99    57546.82    524.13 o 
   9   1   2     6867.86     6975.44    197.94 o 
  11   1   2       89.16       18.40     37.47 o 
  13   1   2    25858.52    27334.79    701.19 o 
  15   1   2     1030.90     1208.92    120.68 o 
  17   1   2      817.24      793.57    106.05 o 
  19   1   2      369.87      292.38     88.69 o 
  21   1   2       81.97      118.41     50.69 o 
  23   1   2      351.57      280.00     58.36 o 
  25   1   2       98.42      124.47     50.55 o 
  27   1   2      738.70      783.99     83.95 o 
  29   1   2        2.62      -39.40     49.05 o 
  31   1   2      326.87      504.25     56.10 o 
  33   1   2        8.01      -36.20     36.20 o 
 -34   2   2     3037.89     3994.96    257.22 o 
 -32   2   2       29.61       33.90     36.18 o 
 -30   2   2      112.14       59.70     48.93 o 
 -28   2   2     1097.31     1215.36     89.32 o 
 -26   2   2      107.58      156.10     44.59 o 
 -24   2   2     2923.31     2926.36    118.29 o 
 -22   2   2     2056.29     2206.00     86.15 o 
 -20   2   2      778.73      923.89    147.56 o 
 -18   2   2        8.33       -6.49     69.39 o 
 -16   2   2    11974.24    13334.83    409.36 o 
 -14   2   2     8962.56     9377.41    274.32 o 
 -12   2   2      504.40      410.59     44.83 o 
 -10   2   2      264.04      209.56     31.75 o 
  -6   2   2      617.92      702.21     51.82 o 
  -4   2   2     9607.56     9224.39    120.78 o 
  -2   2   2    15742.14    14818.43    183.32 o 
   0   2   2    37587.41    35037.70    523.83 o 
   2   2   2     5542.85     4783.08    102.56 o 
   4   2   2    49361.39    47745.77    998.43 o 
   6   2   2    56175.46    58864.80    487.37 o 
   8   2   2     1701.61     1678.86     82.31 o 
  10   2   2     9577.03     9834.94    206.04 o 
  12   2   2     2324.17     2196.81    112.92 o 
  14   2   2       68.99      -20.74     48.92 o 
  16   2   2     1860.59     1733.63    131.14 o 
  18   2   2      950.78      974.29    108.39 o 
  20   2   2     4524.42     4603.22    127.23 o 
  22   2   2      446.65      441.91     54.88 o 
  24   2   2      167.77       97.42     44.84 o 
  26   2   2      757.52      879.68     85.76 o 
  28   2   2     2411.30     2883.50    141.32 o 
  30   2   2       45.94       33.06     45.27 o 
  32   2   2        0.28       -5.11     35.68 o 
 -33   3   2      423.16      540.73     57.97 o 
 -31   3   2      524.20      596.32     63.77 o 
 -29   3   2      701.34      698.48     77.84 o 
 -27   3   2      462.25      456.63     61.30 o 
 -25   3   2        0.11      -21.37     38.83 o 
 -23   3   2      643.31      663.90     56.36 o 
 -21   3   2       54.27      104.29     72.45 o 
 -19   3   2       38.30      -80.53     80.53 o 
 -17   3   2       41.20       47.64     63.46 o 
 -15   3   2     4093.34     4267.82    198.46 o 
 -13   3   2    11986.91    12322.10    302.52 o 
 -11   3   2     9925.39    10738.08    231.20 o 
  -9   3   2    13942.68    13679.41    247.21 o 
  -7   3   2     4959.09     4787.71    133.61 o 
  -5   3   2    21823.33    22076.63    339.20 o 
  -3   3   2    15646.20    16841.80    180.74 o 
  -1   3   2    33770.03    34476.17    281.17 o 
   1   3   2    35125.18    36198.39    450.90 o 
   3   3   2      822.39      955.04     42.70 o 
   5   3   2      408.88      370.45     34.11 o 
   7   3   2      274.53      309.64     42.51 o 
   9   3   2      908.87      740.27     59.79 o 
  11   3   2     2822.71     2783.24    116.21 o 
  13   3   2      523.32      410.92     59.40 o 
  15   3   2      976.97      932.82     84.61 o 
  17   3   2     1803.99     2049.56    150.26 o 
  19   3   2      100.54      132.56     61.25 o 
  21   3   2       21.51       58.26     37.99 o 
  23   3   2       23.10       -0.08     43.19 o 
  25   3   2      505.17      579.59     65.83 o 
  27   3   2       29.27       12.13     43.06 o 
  29   3   2      183.58      290.90     59.25 o 
  31   3   2      258.80      319.54     56.61 o 
 -34   4   2      834.44     1105.50     69.33 o 
 -32   4   2       40.24       83.50     39.84 o 
 -30   4   2      429.01      401.69     58.18 o 
 -28   4   2      601.46      676.61     74.83 o 
 -26   4   2      612.60      619.97     74.76 o 
 -24   4   2      269.86      187.48     42.68 o 
 -22   4   2     2445.92     2557.94     89.23 o 
 -20   4   2     1508.94     1614.11    100.69 o 
 -18   4   2     1218.18     1131.04    131.79 o 
 -16   4   2      953.07      854.85    110.00 o 
 -14   4   2      203.42       77.11     61.36 o 
 -12   4   2    16765.09    18493.20    569.24 o 
 -10   4   2     2075.70     1766.62    103.92 o 
  -8   4   2      111.60      128.45     24.88 o 
  -6   4   2    43267.39    43780.17    611.27 o 
  -4   4   2     3726.01     3669.45     95.52 o 
  -2   4   2       88.50       41.35     29.23 o 
   0   4   2     2479.94     2434.75     79.26 o 
   2   4   2      696.75      702.39     42.46 o 
   4   4   2       10.85       -1.41     27.87 o 
   6   4   2      168.94      161.24     37.50 o 
   8   4   2      288.06      415.65     51.76 o 
  10   4   2    14352.00    16427.65    399.00 o 
  12   4   2      708.17      777.43     76.02 o 
  14   4   2      195.50      150.65     49.40 o 
  16   4   2       64.97        4.65     57.18 o 
  18   4   2        2.59       53.70     53.03 o 
  20   4   2      466.73      478.59     51.46 o 
  22   4   2      758.30      685.85     63.98 o 
  24   4   2     1265.86     1272.01     89.72 o 
  26   4   2      456.89      475.21     60.72 o 
  28   4   2      697.22      822.47     77.02 o 
  30   4   2      452.09      494.17     64.01 o 
  32   4   2      145.51      146.15     45.79 o 
 -33   5   2       59.80       50.69     31.00 o 
 -31   5   2      406.60      464.49     60.00 o 
 -29   5   2      337.94      282.35     55.89 o 
 -27   5   2       22.92       15.65     44.11 o 
 -25   5   2        3.83      -27.43     44.07 o 
 -23   5   2        4.12       34.63     33.41 o 
 -21   5   2     1508.94     1684.15     73.20 o 
 -19   5   2     7603.33     7607.14    720.88 o 
 -17   5   2     2804.78     3090.11    201.57 o 
 -15   5   2      231.18      125.30     53.11 o 
 -13   5   2     7956.64     8084.27    245.95 o 
 -11   5   2     1074.65     1257.99    101.38 o 
  -9   5   2      659.97      675.73     70.15 o 
  -7   5   2       33.69       20.24     42.93 o 
  -5   5   2      398.28      335.04     53.17 o 
  -3   5   2    49695.28    55589.20    724.24 o 
  -1   5   2     1066.97     1094.29     68.86 o 
   1   5   2      974.97     1226.56     56.81 o 
   3   5   2    22170.22    23931.86    270.39 o 
   5   5   2     1793.16     1566.92     77.60 o 
   7   5   2     2617.19     2588.30    133.29 o 
   9   5   2     6725.58     7352.96    215.17 o 
  11   5   2     2029.20     1645.70    115.98 o 
  13   5   2     2072.33     1983.15    128.27 o 
  15   5   2      157.29       88.84     75.39 o 
  17   5   2      543.23      498.70    105.23 o 
  19   5   2       13.17       -4.87     36.83 o 
  21   5   2        0.15      -15.38     31.19 o 
  23   5   2      134.72       63.67     37.38 o 
  25   5   2      809.01      709.86     71.11 o 
  27   5   2       86.74      114.61     46.67 o 
  29   5   2      934.97     1151.27    103.27 o 
  31   5   2        4.43       -2.54     44.18 o 
 -32   6   2       20.99       -3.39     30.01 o 
 -30   6   2     2272.51     2477.71    113.49 o 
 -28   6   2      424.64      326.19     59.62 o 
 -26   6   2      513.82      531.05     69.43 o 
 -24   6   2     4042.55     4399.81    155.93 o 
 -22   6   2       43.18       78.92     45.42 o 
 -20   6   2      545.31      534.75     53.85 o 
 -18   6   2       87.77       58.73     94.81 o 
 -16   6   2       93.55       19.81     56.88 o 
 -14   6   2      284.56      212.56     55.18 o 
 -12   6   2    25798.72    26809.00    594.96 o 
 -10   6   2      890.36      894.56     82.47 o 
  -8   6   2     1608.48     1831.22    104.29 o 
  -6   6   2    12639.21    12988.01    234.07 o 
  -4   6   2     8911.62    10213.98    219.21 o 
  -2   6   2     3191.24     3335.59    116.17 o 
   0   6   2    10476.58    11604.73    206.14 o 
   2   6   2    13263.21    15243.68    249.44 o 
   4   6   2     1099.44     1088.21     66.96 o 
   6   6   2     4920.56     5103.74    144.73 o 
   8   6   2     3829.49     3802.38    199.48 o 
  10   6   2       52.08      -20.16     63.37 o 
  12   6   2     6819.66     7248.25    247.59 o 
  14   6   2     1236.15     1121.65    140.72 o 
  16   6   2      333.16      103.79     86.22 o 
  18   6   2     1036.62      896.54     62.93 o 
  20   6   2       31.73       87.06     42.17 o 
  22   6   2      442.00      358.46     56.36 o 
  24   6   2      917.24      845.76     79.80 o 
  26   6   2        4.85       42.75     52.94 o 
  28   6   2       74.27       80.52     48.86 o 
  30   6   2      636.73      878.89     68.05 o 
 -31   7   2        0.94      -34.61     34.61 o 
 -29   7   2      129.59       82.56     43.53 o 
 -27   7   2      226.50      268.90     52.93 o 
 -25   7   2      115.93        6.07     40.68 o 
 -23   7   2     3252.95     3397.92    127.32 o 
 -21   7   2      334.37      301.55     49.58 o 
 -19   7   2        2.13        3.84     46.66 o 
 -17   7   2     2854.23     2547.47    120.42 o 
 -15   7   2      700.97      660.58     87.17 o 
 -13   7   2       23.85        4.90     42.78 o 
 -11   7   2     3378.51     3510.24    168.27 o 
  -9   7   2      102.32      201.89     53.71 o 
  -7   7   2     1263.26     1215.73     91.28 o 
  -5   7   2    16857.21    20293.92    348.02 o 
  -3   7   2     4003.39     4333.80    142.60 o 
  -1   7   2      177.91      115.22     40.90 o 
   1   7   2      773.96      689.27     73.23 o 
   3   7   2    19388.03    23235.25    363.93 o 
   5   7   2     2010.20     2072.53    125.07 o 
   7   7   2     7498.22     7689.62    287.35 o 
   9   7   2    35502.93    38356.66    772.74 o 
  11   7   2     4484.34     4727.27    247.54 o 
  13   7   2       29.75      147.55     78.91 o 
  15   7   2      383.85      339.15     71.88 o 
  17   7   2        7.28      -33.95     33.95 o 
  19   7   2      797.24      794.81     66.49 o 
  21   7   2      114.89       50.92     46.82 o 
  23   7   2        8.89      -31.68     60.34 o 
  25   7   2      427.88      400.28     65.66 o 
  27   7   2      435.40      403.81     71.78 o 
  29   7   2      626.51      787.80     96.30 o 
 -32   8   2      208.20      276.42     59.81 o 
 -30   8   2      883.74      881.64     71.66 o 
 -28   8   2      101.53       65.49     48.50 o 
 -26   8   2      310.94      338.51     54.59 o 
 -24   8   2      106.44      169.68     47.62 o 
 -22   8   2      266.44      273.75     51.07 o 
 -20   8   2      941.36      941.65    106.84 o 
 -18   8   2      330.20      187.49     43.22 o 
 -16   8   2     3149.40     2874.12    110.06 o 
 -14   8   2      166.42      103.80     53.02 o 
 -12   8   2      107.34      160.46     58.58 o 
 -10   8   2     6965.56     7178.13    228.41 o 
  -8   8   2      218.33      238.91     58.56 o 
  -6   8   2     4653.66     5613.77    158.17 o 
  -4   8   2     4238.02     4855.89    168.04 o 
  -2   8   2     2035.41     2235.77    118.16 o 
   0   8   2      954.39      982.67     77.36 o 
   2   8   2     2746.53     3402.16    152.72 o 
   4   8   2       82.56       75.42     45.49 o 
   6   8   2      110.82      261.05     78.59 o 
   8   8   2     3325.03     3368.46    210.99 o 
  10   8   2    11538.79    12078.50    406.50 o 
  12   8   2       13.28      -52.48     52.48 o 
  14   8   2      979.73      959.87     70.50 o 
  16   8   2        3.83       10.53     39.07 o 
  18   8   2     1071.32     1153.79     78.12 o 
  20   8   2       98.61       17.46     41.82 o 
  22   8   2      931.34     1034.24     92.15 o 
  24   8   2        5.34      -22.36     43.52 o 
  26   8   2      366.64      391.61     59.52 o 
  28   8   2      501.86      651.47     63.86 o 
 -31   9   2      648.28      734.05     65.05 o 
 -29   9   2      834.50      780.10     83.77 o 
 -27   9   2     2608.35     2787.81    158.85 o 
 -25   9   2     3273.56     3578.75    188.55 o 
 -23   9   2     1133.28     1198.29     89.08 o 
 -21   9   2     1166.09     1048.40     99.70 o 
 -19   9   2     1400.81     1339.60     97.67 o 
 -17   9   2      326.29      328.79     52.25 o 
 -15   9   2      397.42      297.96     42.17 o 
 -13   9   2     2268.82     2145.56    145.30 o 
 -11   9   2     2584.61     2380.12    147.32 o 
  -9   9   2      175.31       37.47     41.78 o 
  -7   9   2        6.55      -14.38     44.65 o 
  -5   9   2     1944.89     1772.63    105.09 o 
  -3   9   2    14529.33    16521.01    344.95 o 
  -1   9   2     4128.27     4892.95    170.82 o 
   1   9   2     5908.02     6436.44    225.33 o 
   3   9   2      143.89      165.68     56.73 o 
   5   9   2       30.15       50.05     63.55 o 
   7   9   2       31.29       -7.97     50.02 o 
   9   9   2      131.81      134.31     71.99 o 
  11   9   2     2202.46     1964.86    188.25 o 
  13   9   2      502.29      470.64     44.75 o 
  15   9   2     1211.44     1192.14     68.56 o 
  17   9   2      422.92      417.94     53.02 o 
  19   9   2      705.86      675.35     65.19 o 
  21   9   2      117.33      120.58     52.14 o 
  23   9   2     1790.89     1852.17    115.12 o 
  25   9   2     2225.08     2544.60    121.67 o 
  27   9   2       24.81       57.33     45.31 o 
  29   9   2      516.83      542.57     46.04 o 
 -30  10   2       99.56       78.96     37.90 o 
 -28  10   2       44.74        5.47     44.58 o 
 -26  10   2      240.97      217.54     79.43 o 
 -24  10   2        7.86       -6.72     52.21 o 
 -22  10   2      248.24      233.39     65.74 o 
 -20  10   2        0.75      -26.36     47.29 o 
 -18  10   2       35.98       -0.22     45.78 o 
 -16  10   2     5492.81     6125.84    173.02 o 
 -14  10   2        9.31       24.94     39.25 o 
 -12  10   2       71.17      115.57     33.07 o 
 -10  10   2     3370.78     3458.95    184.45 o 
  -8  10   2      988.07     1061.61     96.36 o 
  -6  10   2      963.12     1330.90    102.20 o 
  -4  10   2      187.62      210.63     51.26 o 
  -2  10   2     1114.24     1525.24    121.64 o 
   0  10   2     1203.31     1292.31    108.59 o 
   2  10   2      917.99      857.30    120.53 o 
   4  10   2      371.96      409.42     91.89 o 
   6  10   2     1684.15     1541.84    164.79 o 
   8  10   2     3001.86     3248.61    235.74 o 
  10  10   2        1.78      -36.48     36.48 o 
  12  10   2     2796.41     2786.75    115.23 o 
  14  10   2      343.03      346.54     47.45 o 
  16  10   2       47.88       62.08     38.51 o 
  18  10   2        9.11       32.72     37.75 o 
  20  10   2      299.40      265.08     45.66 o 
  22  10   2     1681.77     1790.24    110.99 o 
  24  10   2      194.88      250.91     46.49 o 
  26  10   2        8.11      -34.29     37.29 o 
  28  10   2      686.54      746.97     81.46 o 
 -27  11   2        0.03       33.65     44.47 o 
 -25  11   2       67.83       44.48     54.58 o 
 -23  11   2     2137.37     2498.22    160.23 o 
 -21  11   2      142.11       84.66     55.70 o 
 -19  11   2      627.93      480.80     83.71 o 
 -17  11   2       61.44        1.24     50.30 o 
 -15  11   2      827.04      745.18     73.95 o 
 -13  11   2      335.17      238.53     37.62 o 
 -11  11   2      909.81      866.88     67.75 o 
  -9  11   2    10654.04    10849.36    218.76 o 
  -7  11   2     2889.27     2741.17    120.96 o 
  -5  11   2      436.24      442.08     97.56 o 
  -3  11   2      168.24       81.57     56.43 o 
  -1  11   2     1434.63     1240.98    126.89 o 
   1  11   2      125.43       84.97    104.01 o 
   3  11   2      409.78      319.99     87.36 o 
   5  11   2        0.57        0.37     77.75 o 
   7  11   2        7.15       46.54     29.21 o 
   9  11   2       62.07        4.78     38.67 o 
  11  11   2     3475.47     3677.81    126.08 o 
  13  11   2       53.90      -22.01     38.49 o 
  15  11   2        6.58        9.19     36.64 o 
  17  11   2       32.33       26.51     47.00 o 
  19  11   2       63.95       48.77     41.47 o 
  21  11   2      618.56      544.10     69.42 o 
  23  11   2      469.96      468.71     69.68 o 
  25  11   2      703.37      886.39    124.11 o 
 -26  12   2        0.08       54.42     43.18 o 
 -24  12   2     1802.68     1669.38    138.15 o 
 -22  12   2       25.10      -42.43     57.32 o 
 -20  12   2       10.14        7.02     50.70 o 
 -18  12   2     1370.06     1319.20    115.29 o 
 -16  12   2      954.13      825.93     94.33 o 
 -14  12   2      455.80      374.42     61.96 o 
 -12  12   2      612.32      558.97     68.03 o 
 -10  12   2       32.29       31.13     31.13 o 
  -8  12   2     5187.01     5162.00    159.33 o 
  -6  12   2     2302.31     2480.04    126.51 o 
  -4  12   2     3196.45     3434.52    147.54 o 
  -2  12   2     1522.44     1546.07     95.34 o 
   0  12   2     3050.44     3149.73    131.83 o 
   2  12   2      113.04       46.05     39.87 o 
   4  12   2     1290.58     1216.24     85.60 o 
   6  12   2      295.59      284.48     40.25 o 
   8  12   2      919.84      801.30     60.49 o 
  10  12   2     9371.22     9999.40    222.27 o 
  12  12   2      188.69      152.89     41.29 o 
  14  12   2      993.78     1005.80     89.33 o 
  16  12   2      121.80      129.06     47.94 o 
  18  12   2       29.40       45.40     36.32 o 
  20  12   2       49.24       32.41     34.03 o 
  22  12   2        0.13      -59.26     59.26 o 
  24  12   2      727.30      751.61     99.75 o 
 -25  13   2      120.72      118.10     41.12 o 
 -23  13   2        0.07      -10.96     45.40 o 
 -21  13   2      141.73      119.09     51.06 o 
 -19  13   2      223.86      104.67     50.75 o 
 -17  13   2      492.47      495.35     78.22 o 
 -15  13   2     4799.79     4967.11    199.01 o 
 -13  13   2      357.89      445.61     66.88 o 
 -11  13   2      260.79      344.51     59.99 o 
  -9  13   2    28175.53    28298.23    686.65 o 
  -7  13   2     6827.15     7346.51    326.43 o 
  -5  13   2     1092.35     1186.67    100.44 o 
  -3  13   2      495.13      392.26     65.25 o 
  -1  13   2    17320.04    17665.68    316.50 o 
   1  13   2     1041.20      912.93     81.58 o 
   3  13   2      109.88       83.09     47.88 o 
   5  13   2      430.04      372.21     50.28 o 
   7  13   2     1156.73     1073.04     78.56 o 
   9  13   2        0.55       23.76     39.01 o 
  11  13   2     1664.46     1765.22     99.46 o 
  13  13   2    14966.80    16359.87    563.21 o 
  15  13   2      917.70      848.43     78.27 o 
  17  13   2      883.03      839.14     77.34 o 
  19  13   2     1366.56     1329.92     88.48 o 
  21  13   2     4505.92     5858.45    495.17 o 
  23  13   2       54.41      119.75     60.07 o 
 -24  14   2       53.29       29.20     29.04 o 
 -22  14   2      454.58      409.05     59.06 o 
 -20  14   2       76.41      137.93     48.54 o 
 -18  14   2       49.10       21.15     45.81 o 
 -16  14   2       53.44       -2.11     43.48 o 
 -14  14   2      545.46      589.28     67.43 o 
 -12  14   2     2248.39     2511.30    184.37 o 
 -10  14   2      296.33      336.61     61.32 o 
  -8  14   2     4568.09     4571.63    184.36 o 
  -6  14   2     2812.31     2982.28    163.14 o 
  -4  14   2     1264.24     1257.25    112.86 o 
  -2  14   2    10900.02    11140.44    308.90 o 
   0  14   2     4997.80     5156.24    212.78 o 
   2  14   2       54.72      -45.06     53.95 o 
   4  14   2       67.21       92.75     42.02 o 
   6  14   2     5043.13     5153.84    173.09 o 
   8  14   2     1708.00     1810.17    108.25 o 
  10  14   2      328.30      316.82     50.56 o 
  12  14   2     2903.95     2920.88    112.03 o 
  14  14   2        0.27      -41.78     41.78 o 
  16  14   2        0.25      -48.54     48.54 o 
  18  14   2      227.65      210.91     42.92 o 
  20  14   2        3.17       80.68     43.77 o 
  22  14   2       11.42        6.04     35.48 o 
 -21  15   2      804.89      707.27     62.20 o 
 -19  15   2      123.39      104.48     44.64 o 
 -17  15   2     1810.63     1469.89    116.79 o 
 -15  15   2      167.97      135.66     60.82 o 
 -13  15   2      279.31      247.80     58.29 o 
 -11  15   2      912.70      903.48     88.69 o 
  -9  15   2      350.52      211.87     58.70 o 
  -7  15   2     2329.69     2463.39    148.70 o 
  -5  15   2       51.94      -34.42     47.32 o 
  -3  15   2      173.53      133.87     55.30 o 
  -1  15   2      233.01      210.56     61.09 o 
   1  15   2     1005.28      989.23     84.04 o 
   3  15   2       24.99      -30.53     35.78 o 
   5  15   2       13.19       26.11     34.18 o 
   7  15   2     1369.27     1327.17     89.92 o 
   9  15   2      278.74      243.16     48.33 o 
  11  15   2        9.00       71.12     36.08 o 
  13  15   2      221.11      193.37     51.01 o 
  15  15   2       59.49       33.92     31.02 o 
  17  15   2      220.98      210.45     40.44 o 
  19  15   2      214.22      192.09     36.70 o 
 -18  16   2      808.20      730.08    108.74 o 
 -16  16   2      196.16      158.80     44.75 o 
 -14  16   2       77.37       26.90     44.10 o 
 -12  16   2      130.14       76.39     38.82 o 
 -10  16   2      716.89      655.38     79.75 o 
  -8  16   2      790.04      775.13    109.32 o 
  -6  16   2        3.43        9.20     44.34 o 
  -4  16   2     1997.78     1989.92    127.34 o 
  -2  16   2       10.50      -13.76     41.22 o 
   0  16   2      431.02      343.62     47.84 o 
   2  16   2     1856.62     1965.85     95.41 o 
   4  16   2       10.85       -9.74     31.64 o 
   6  16   2        7.32      -31.50     31.50 o 
   8  16   2        1.43       -7.17     31.14 o 
  10  16   2      672.02      694.57     58.02 o 
  12  16   2      436.89      405.97     50.69 o 
  14  16   2      120.28       97.89     34.70 o 
  16  16   2      149.47      122.06     30.49 o 
 -15  17   2        4.04       -6.20     40.81 o 
 -13  17   2       72.85       47.88     36.75 o 
 -11  17   2      801.28      728.85     70.26 o 
  -9  17   2      846.96      920.13     81.80 o 
  -7  17   2       39.11       52.46     50.31 o 
  -5  17   2      103.62       95.43     44.02 o 
  -3  17   2        0.47       15.60     39.75 o 
  -1  17   2      198.54      256.95     42.28 o 
   1  17   2      292.08      228.90     41.20 o 
   3  17   2       10.17      -16.38     30.43 o 
   5  17   2      935.98     1018.63     66.53 o 
   7  17   2       61.18       61.35     28.88 o 
   9  17   2      570.38      570.39     46.57 o 
  11  17   2        0.38      -28.59     28.59 o 
  13  17   2       22.18       47.61     23.60 o 
 -12  18   2      556.13      642.08     60.25 o 
 -10  18   2      121.62      209.20     45.93 o 
  -8  18   2      137.27      185.71     40.49 o 
  -6  18   2       62.96      116.99     32.10 o 
  -4  18   2      245.17      253.64     38.17 o 
  -2  18   2      160.42      129.55     32.52 o 
   0  18   2       58.70       39.49     27.62 o 
   2  18   2        1.38       11.91     23.97 o 
   4  18   2      157.78      118.40     27.02 o 
   6  18   2        2.21        1.11     31.74 o 
   8  18   2      194.75      104.74     27.61 o 
  10  18   2        6.70       14.48     30.50 o 
  -5  19   2        9.19       18.13     31.70 o 
  -3  19   2     1157.98     1422.86     79.07 o 
  -1  19   2      195.66      192.47     27.95 o 
   1  19   2       24.80      -12.12     29.55 o 
   3  19   2      269.29      349.71     39.36 o 
 -35   1   3       22.50       19.12     40.68 o 
 -33   1   3      122.67      197.27     45.66 o 
 -31   1   3      137.81      175.82     47.74 o 
 -29   1   3      175.89      181.37     51.78 o 
 -27   1   3      138.39      135.92     39.68 o 
 -25   1   3      251.58      257.14     38.79 o 
 -23   1   3      713.05      691.90     55.18 o 
 -21   1   3      107.57      -32.71    118.42 o 
 -19   1   3      118.55      -33.32     70.96 o 
 -17   1   3     1923.33     1976.23    123.20 o 
 -15   1   3    11052.60    13240.20    278.15 o 
 -13   1   3     2908.26     2476.55     99.17 o 
 -11   1   3     8245.72     8928.66    168.96 o 
  -9   1   3    15923.97    15207.29    262.04 o 
  -7   1   3     6832.90     6606.58    123.43 o 
  -5   1   3   118799.58   112260.12    929.20 o 
  -3   1   3    25913.08    20791.24    795.63 o 
  -1   1   3     4998.82     4384.11    110.35 o 
   1   1   3     7929.57     8569.49    160.60 o 
   3   1   3    44039.48    44017.20    605.04 o 
   5   1   3    13883.70    14669.52    245.71 o 
   7   1   3    17278.71    17550.45    242.43 o 
   9   1   3     3888.46     3839.49    146.46 o 
  11   1   3     3323.58     3576.80    138.56 o 
  13   1   3    18063.53    18663.18    402.42 o 
  15   1   3     2613.67     2654.12    177.93 o 
  17   1   3     3592.72     3698.57    206.34 o 
  19   1   3     5503.72     5300.85    156.53 o 
  21   1   3      575.81      540.32     69.20 o 
  23   1   3      837.98      913.67     88.90 o 
  25   1   3      634.74      667.99     78.34 o 
  27   1   3     1297.24     1475.94    107.10 o 
  29   1   3       65.49      116.86     43.75 o 
  31   1   3      168.95      125.69     42.46 o 
 -34   2   3       15.70       -1.12     33.27 o 
 -32   2   3     1262.49     1566.36     97.59 o 
 -30   2   3       32.57       20.39     42.70 o 
 -28   2   3        3.96       17.48     39.71 o 
 -26   2   3      252.42      214.85     44.21 o 
 -24   2   3     1569.80     1584.86     76.56 o 
 -22   2   3     1977.98     2087.51    122.01 o 
 -20   2   3     1439.11     1913.23    191.46 o 
 -18   2   3       81.53      -44.93     44.93 o 
 -16   2   3      956.13      965.58    111.80 o 
 -14   2   3    23007.43    25191.18    444.13 o 
 -12   2   3    18964.27    20162.33    444.81 o 
 -10   2   3     1440.81     1364.90     79.15 o 
  -8   2   3    44166.95    44036.75    405.60 o 
  -6   2   3    47169.27    47727.74    324.48 o 
  -4   2   3    44102.18    42021.74    412.58 o 
  -2   2   3     8464.96     7012.10    222.81 o 
   0   2   3    15494.50    15004.01    287.08 o 
   2   2   3     7562.61     7777.47    224.85 o 
   4   2   3    30105.43    28837.41    814.30 o 
   6   2   3    72260.05    79716.78    737.35 o 
   8   2   3     9977.35    10639.75    204.38 o 
  10   2   3    23924.59    24058.50    595.12 o 
  12   2   3     6974.26     6972.67    203.28 o 
  14   2   3    13097.21    13387.32    343.10 o 
  16   2   3    10987.53    11653.19    374.91 o 
  18   2   3     1003.09      926.18     79.69 o 
  20   2   3      952.57      884.64     69.64 o 
  22   2   3     6756.59     7162.71    209.66 o 
  24   2   3       11.68       26.21     46.38 o 
  26   2   3        2.12      -45.93     45.93 o 
  28   2   3        3.48      -49.17     49.17 o 
  30   2   3      381.87      450.35     58.41 o 
  32   2   3      770.74      913.17     63.83 o 
 -35   3   3       12.73       18.61     30.35 o 
 -33   3   3        6.23       33.34     38.63 o 
 -31   3   3     2148.42     2428.61    121.56 o 
 -29   3   3      379.14      427.90     66.24 o 
 -27   3   3       51.36       34.18     38.85 o 
 -25   3   3      148.96      241.33     45.01 o 
 -23   3   3      262.74      194.51     38.36 o 
 -21   3   3      298.17      380.27     52.94 o 
 -19   3   3        8.30       90.04    112.32 o 
 -17   3   3      114.12      108.68     61.57 o 
 -15   3   3     1126.10      994.02     93.45 o 
 -13   3   3     1014.26      923.46     92.71 o 
 -11   3   3     2515.66     2629.11    128.64 o 
  -9   3   3    12078.09    12024.02    203.45 o 
  -7   3   3    46417.45    47138.05    451.79 o 
  -5   3   3      397.74      434.06     43.34 o 
  -3   3   3     9950.75     9408.21    139.66 o 
  -1   3   3     6927.99     7913.52    197.56 o 
   1   3   3     7975.81     7458.15    136.22 o 
   3   3   3     2749.53     2468.04    144.35 o 
   5   3   3      129.08       68.20     34.39 o 
   7   3   3    12192.46    11491.98    219.59 o 
   9   3   3     1302.66     1191.46     79.66 o 
  11   3   3       29.22      -22.46     42.20 o 
  13   3   3      978.67     1052.90     94.81 o 
  15   3   3     2677.64     2489.56    143.93 o 
  17   3   3     1013.18      975.22    112.43 o 
  19   3   3      582.26      530.31     51.54 o 
  21   3   3     1349.58     1419.10     83.21 o 
  23   3   3     1003.77      982.37     85.32 o 
  25   3   3      381.43      458.22     68.86 o 
  27   3   3        1.38      -45.81     47.24 o 
  29   3   3       45.40      169.85     52.37 o 
  31   3   3     1638.38     2116.60    124.02 o 
 -34   4   3        4.53      -27.59     27.59 o 
 -32   4   3      374.87      370.42     53.15 o 
 -30   4   3     4347.33     5193.36    267.37 o 
 -28   4   3      809.46      772.86     81.01 o 
 -26   4   3     1840.94     1865.22     95.74 o 
 -24   4   3      640.15      619.44     54.69 o 
 -22   4   3      860.38      903.60     58.01 o 
 -20   4   3      149.01      169.52    100.78 o 
 -18   4   3        3.62       -7.54     50.00 o 
 -16   4   3     1341.60     1319.47    112.24 o 
 -14   4   3    13207.59    13972.25    492.28 o 
 -12   4   3     3843.77     4033.69    158.27 o 
 -10   4   3    10806.54    10525.78    359.22 o 
  -8   4   3      532.59      392.52     39.50 o 
  -6   4   3    15743.16    16113.97    219.46 o 
  -4   4   3       20.68       40.46     25.41 o 
  -2   4   3       46.27       99.81     29.63 o 
   0   4   3       15.07       16.64     23.99 o 
   2   4   3    22745.76    23982.75    587.85 o 
   4   4   3       20.40       29.67     15.44 o 
   6   4   3     2739.86     2685.98     99.95 o 
   8   4   3     2238.25     2293.54    101.16 o 
  10   4   3       56.32       46.03     48.29 o 
  12   4   3     1290.55     1119.08     91.97 o 
  14   4   3      553.93      444.71     81.19 o 
  16   4   3        0.07       49.65     42.92 o 
  18   4   3       89.03      104.70     33.73 o 
  20   4   3      460.52      421.06     58.42 o 
  22   4   3       98.54      122.29     43.91 o 
  24   4   3      140.59       94.56     43.77 o 
  26   4   3        1.88       30.07     44.39 o 
  28   4   3       15.56       29.56     47.88 o 
  30   4   3      102.05       60.36     44.98 o 
 -33   5   3        9.31       37.73     29.60 o 
 -31   5   3      163.46      156.78     45.39 o 
 -29   5   3        8.49      -45.57     45.57 o 
 -27   5   3     1448.65     1500.63    103.13 o 
 -25   5   3      168.71      182.40     44.85 o 
 -23   5   3     3594.27     3685.51    158.70 o 
 -21   5   3        9.22      -52.37     52.37 o 
 -19   5   3      788.62      890.18    128.19 o 
 -17   5   3     4027.17     4113.42    252.74 o 
 -15   5   3       82.33       43.90     49.52 o 
 -13   5   3     4846.94     4955.07    193.26 o 
 -11   5   3     6468.78     6346.41    256.29 o 
  -9   5   3    18171.04    19261.50    325.89 o 
  -7   5   3     1159.52     1218.00     60.06 o 
  -5   5   3      620.34      539.78     45.70 o 
  -3   5   3     2921.68     2945.99    107.46 o 
  -1   5   3       97.92       91.29     37.88 o 
   1   5   3        2.11        9.59     33.97 o 
   3   5   3     4643.16     5269.49    150.52 o 
   5   5   3     4631.42     5166.43    222.57 o 
   7   5   3      557.85      560.41     88.91 o 
   9   5   3      733.15      686.04     96.71 o 
  11   5   3        7.48       20.10     49.25 o 
  13   5   3      594.21      449.24     75.21 o 
  15   5   3      115.89       54.40     57.76 o 
  17   5   3      302.02      201.96     47.72 o 
  19   5   3      749.38      687.87     59.85 o 
  21   5   3      565.49      581.58     69.38 o 
  23   5   3       55.73       29.79     40.48 o 
  25   5   3      164.46       95.99     51.14 o 
  27   5   3      126.38      116.85     49.58 o 
  29   5   3       76.32       27.63     42.45 o 
  31   5   3      137.69      222.84     46.71 o 
 -32   6   3      328.96      320.74     48.23 o 
 -30   6   3       59.16       32.57     33.61 o 
 -28   6   3     1442.78     1435.96     97.42 o 
 -26   6   3       22.92       17.87     40.01 o 
 -24   6   3      599.24      545.77     60.24 o 
 -22   6   3       10.26      -17.87     38.23 o 
 -20   6   3       15.27       -6.82     36.69 o 
 -18   6   3      383.91      294.14     89.23 o 
 -16   6   3     1954.48     1936.67    187.91 o 
 -14   6   3     3379.22     3333.79    182.96 o 
 -12   6   3     2959.18     3289.63    139.73 o 
 -10   6   3    12610.38    14249.96    381.35 o 
  -8   6   3     2897.42     2528.93    112.82 o 
  -6   6   3    22280.01    23784.63    377.79 o 
  -4   6   3     6641.30     6949.27    181.12 o 
  -2   6   3    12735.91    15020.07    281.04 o 
   0   6   3    21071.20    25823.51    339.20 o 
   2   6   3     1084.56     1207.65     84.72 o 
   4   6   3       40.54        8.56     55.43 o 
   6   6   3       99.96       59.48     63.96 o 
   8   6   3      109.60      106.03     62.20 o 
  10   6   3     2471.70     2312.81    172.47 o 
  12   6   3     5010.75     5357.27    224.29 o 
  14   6   3      156.01      205.72     71.92 o 
  16   6   3      252.95      195.24     36.30 o 
  18   6   3      202.16      158.34     40.26 o 
  20   6   3       16.64       40.84     47.79 o 
  22   6   3       98.78       10.41     42.64 o 
  24   6   3      225.40      209.18     55.16 o 
  26   6   3        2.70       10.35     46.34 o 
  28   6   3       11.26      -43.00     43.00 o 
  30   6   3       21.06       30.67     35.26 o 
 -33   7   3       42.39      -36.92     36.92 o 
 -31   7   3      755.58      833.35     64.33 o 
 -29   7   3      761.44      792.68     72.19 o 
 -27   7   3       45.99       12.47     41.39 o 
 -25   7   3       65.52       39.45     38.43 o 
 -23   7   3        7.44      -41.61     41.61 o 
 -21   7   3       42.30      -22.14    105.46 o 
 -19   7   3      364.20      363.72     52.51 o 
 -17   7   3      317.03      280.28     66.62 o 
 -15   7   3      148.15       55.91     51.33 o 
 -13   7   3        2.95       24.31     41.16 o 
 -11   7   3     3916.23     4250.46    162.80 o 
  -9   7   3       75.24       81.74     37.56 o 
  -7   7   3     7071.05     7605.88    194.30 o 
  -5   7   3      465.60      477.73     61.68 o 
  -3   7   3    16192.24    20216.95    323.76 o 
  -1   7   3     1536.93     1743.03    100.54 o 
   1   7   3      306.41      308.62     63.51 o 
   3   7   3    18741.64    21013.98    429.99 o 
   5   7   3      224.19      127.89     66.49 o 
   7   7   3     1162.53     1092.53    125.22 o 
   9   7   3       94.94       47.92     67.45 o 
  11   7   3      244.20      225.11     80.63 o 
  13   7   3     7900.86     8003.09    348.84 o 
  15   7   3     1706.06     1814.57     81.89 o 
  17   7   3      363.55      266.09     42.96 o 
  19   7   3        4.21      -40.58     40.58 o 
  21   7   3      453.46      386.61     60.97 o 
  23   7   3      118.16       84.67     44.02 o 
  25   7   3       18.05      -35.91     41.89 o 
  27   7   3      574.34      695.28     70.22 o 
  29   7   3      354.71      525.86     63.72 o 
 -32   8   3      214.97      267.77     51.81 o 
 -30   8   3      114.60      119.21     45.61 o 
 -28   8   3      292.02      244.12     58.76 o 
 -26   8   3     2321.36     2586.13    121.97 o 
 -24   8   3       10.36      -17.30     43.14 o 
 -22   8   3      531.92      543.97     75.14 o 
 -20   8   3     2752.61     2806.88    121.65 o 
 -18   8   3        0.54      -34.58     34.58 o 
 -16   8   3       21.88       44.25     33.11 o 
 -14   8   3     3309.36     3352.57    173.46 o 
 -12   8   3     7505.39     8218.59    268.60 o 
 -10   8   3      810.49      828.10     86.88 o 
  -8   8   3     8431.37     9753.17    263.72 o 
  -6   8   3     7301.85     8451.02    212.16 o 
  -4   8   3      321.47      415.85     64.35 o 
  -2   8   3    22907.16    27493.85    378.46 o 
   0   8   3      424.09      532.91     68.81 o 
   2   8   3     1079.06      999.58    122.91 o 
   4   8   3      693.43      556.60    101.56 o 
   6   8   3       10.70        2.95     47.73 o 
   8   8   3     1541.78     1774.97    163.39 o 
  10   8   3     3637.72     3670.13    233.97 o 
  12   8   3       22.22      -79.35     79.35 o 
  14   8   3     4320.50     4224.44    132.86 o 
  16   8   3       29.72      -36.64     42.09 o 
  18   8   3        2.53      -13.07     35.89 o 
  20   8   3       67.15      116.47     43.87 o 
  22   8   3      146.22       88.95     42.34 o 
  24   8   3      941.15      957.26     86.39 o 
  26   8   3        5.37       18.65     33.44 o 
  28   8   3      114.19      147.17     40.84 o 
 -31   9   3      218.84      172.04     44.70 o 
 -29   9   3       42.75       77.55     54.59 o 
 -27   9   3     1597.33     1562.96    126.29 o 
 -25   9   3     1524.81     1512.10     95.85 o 
 -23   9   3     4918.85     5558.59    195.84 o 
 -21   9   3      571.42      597.70     79.67 o 
 -19   9   3      683.84      628.84     78.20 o 
 -17   9   3       12.88       33.52     35.11 o 
 -15   9   3        0.28       13.15     27.14 o 
 -13   9   3      703.89      699.34     90.43 o 
 -11   9   3     3950.90     4017.53    186.10 o 
  -9   9   3     1636.23     1716.26    122.18 o 
  -7   9   3     4147.07     4485.77    175.78 o 
  -5   9   3     1927.55     1786.97    112.84 o 
  -3   9   3     8647.09    10444.40    237.90 o 
  -1   9   3      612.27      514.20     77.70 o 
   1   9   3       51.20       33.75     60.88 o 
   3   9   3     2375.96     2231.08    176.66 o 
   5   9   3      619.59      771.80    119.20 o 
   7   9   3     1692.17     1789.25    154.33 o 
   9   9   3      118.82      107.11     65.69 o 
  11   9   3      575.55      510.95     62.17 o 
  13   9   3     2822.27     2740.76     96.73 o 
  15   9   3     2041.24     1899.06     92.00 o 
  17   9   3        2.16       34.98     44.68 o 
  19   9   3      210.86      216.72     50.43 o 
  21   9   3      213.49      167.74     51.37 o 
  23   9   3       26.95      -38.10     38.10 o 
  25   9   3       22.34      -31.26     39.57 o 
  27   9   3      487.06      501.86     47.02 o 
 -30  10   3       28.09       28.07     49.64 o 
 -28  10   3       53.61       -4.32     49.03 o 
 -26  10   3      301.51      273.75     67.62 o 
 -24  10   3     2724.54     2863.58    141.80 o 
 -22  10   3     3003.96     3067.58    174.44 o 
 -20  10   3       79.44       63.69     57.25 o 
 -18  10   3     3070.39     2824.18    164.95 o 
 -16  10   3     1141.37     1058.60     76.26 o 
 -14  10   3     5816.47     5644.82    184.98 o 
 -12  10   3       27.79       18.57     27.90 o 
 -10  10   3     3813.31     4052.98    196.44 o 
  -8  10   3     3878.90     4594.60    215.32 o 
  -6  10   3      601.85      698.84     88.77 o 
  -4  10   3     3183.12     3520.34    175.53 o 
  -2  10   3      164.81      100.88     72.69 o 
   0  10   3     2528.00     2816.94    200.95 o 
   2  10   3     2089.77     2398.73    216.06 o 
   4  10   3     1017.83     1071.83    140.78 o 
   6  10   3      429.81      377.37     92.80 o 
   8  10   3      493.61      485.18     60.80 o 
  10  10   3     7377.16     8026.73    177.25 o 
  12  10   3       44.25      100.07     33.40 o 
  14  10   3     1222.07     1229.88     85.29 o 
  16  10   3      887.96     1008.90     83.49 o 
  18  10   3      150.33      157.19     45.65 o 
  20  10   3     1289.18     1246.78     80.12 o 
  22  10   3      433.69      529.31     67.52 o 
  24  10   3     1152.80     1187.41     84.83 o 
  26  10   3      108.37      110.56     37.36 o 
 -29  11   3        1.33       14.00     36.40 o 
 -27  11   3     2145.31     2132.75    185.78 o 
 -25  11   3     3333.05     3651.06    143.53 o 
 -23  11   3       53.59       96.36     57.26 o 
 -21  11   3     2228.18     2097.32    144.57 o 
 -19  11   3     1023.93      902.67    101.95 o 
 -17  11   3      398.98      400.49     73.00 o 
 -15  11   3     4177.69     3924.69    163.78 o 
 -13  11   3      110.91       88.41     39.41 o 
 -11  11   3      675.03      698.37     59.94 o 
  -9  11   3      403.66      428.52     53.60 o 
  -7  11   3     4233.62     4462.57    147.27 o 
  -5  11   3     6036.61     6380.68    214.98 o 
  -3  11   3       22.13        4.00     80.92 o 
  -1  11   3      242.76      285.13     88.26 o 
   1  11   3      831.22      889.00    131.60 o 
   3  11   3      158.13      186.21     74.35 o 
   5  11   3        0.23      -30.38     44.12 o 
   7  11   3      129.32      109.09     43.70 o 
   9  11   3     2015.06     2040.33     90.39 o 
  11  11   3      983.82      852.04     77.00 o 
  13  11   3       17.48       14.94     42.83 o 
  15  11   3      220.61      205.17     45.51 o 
  17  11   3      647.36      639.70     59.79 o 
  19  11   3       10.34      -26.42     34.39 o 
  21  11   3      389.24      409.59     57.64 o 
  23  11   3      623.19      674.10     62.05 o 
  25  11   3        0.72      -26.69     64.96 o 
 -26  12   3      272.29      239.27     54.66 o 
 -24  12   3      200.39      183.02     47.99 o 
 -22  12   3       13.93       46.19     49.73 o 
 -20  12   3      353.33      259.45     65.63 o 
 -18  12   3      866.71      733.12     92.05 o 
 -16  12   3       43.56       40.77     69.24 o 
 -14  12   3      820.76      767.98     80.57 o 
 -12  12   3     5105.46     4883.11    174.51 o 
 -10  12   3     4837.52     4260.85    134.38 o 
  -8  12   3     2916.45     3129.72    132.04 o 
  -6  12   3     6800.18     7393.21    196.62 o 
  -4  12   3    12987.45    13607.88    246.50 o 
  -2  12   3      128.36       88.09     46.12 o 
   0  12   3     1916.76     1928.30    114.48 o 
   2  12   3     2496.29     2298.42    116.33 o 
   4  12   3      839.54      737.22     68.99 o 
   6  12   3     4041.60     4010.74    126.32 o 
   8  12   3     4500.45     4710.79    147.33 o 
  10  12   3       42.23       13.41     37.23 o 
  12  12   3      540.51      441.86     64.36 o 
  14  12   3     4357.12     4201.60    165.68 o 
  16  12   3     1676.88     1727.62    120.53 o 
  18  12   3     1180.35     1221.39    103.23 o 
  20  12   3      875.90      893.51    105.25 o 
  22  12   3       38.09       23.63     48.80 o 
  24  12   3      879.03      821.55     83.04 o 
 -25  13   3      111.80       81.33     44.39 o 
 -23  13   3      579.67      495.20     62.13 o 
 -21  13   3      117.47      137.82     52.30 o 
 -19  13   3       21.30       19.58     67.25 o 
 -17  13   3        0.12       11.45     48.45 o 
 -15  13   3      161.40      126.49     47.97 o 
 -13  13   3      245.72      257.26     55.84 o 
 -11  13   3      599.92      548.58     68.25 o 
  -9  13   3     6415.27     6718.66    241.61 o 
  -7  13   3     5372.80     5337.52    212.64 o 
  -5  13   3     6401.27     6878.90    194.48 o 
  -3  13   3     9245.07     9481.06    233.99 o 
  -1  13   3      504.67      441.27     62.60 o 
   1  13   3      969.84      807.82     83.91 o 
   3  13   3     3279.35     3738.67    173.71 o 
   5  13   3      233.37      204.83     46.07 o 
   7  13   3     1182.00     1078.09     79.49 o 
   9  13   3       16.73        5.06     36.45 o 
  11  13   3        3.74       -4.57     33.61 o 
  13  13   3      350.08      249.78     52.52 o 
  15  13   3     1530.36     1635.96    102.24 o 
  17  13   3      505.69      482.94     60.62 o 
  19  13   3     1141.73     1311.71     96.51 o 
  21  13   3       29.37      -26.68     43.00 o 
  23  13   3        1.01       16.34     34.66 o 
 -24  14   3        0.17      -23.80     37.15 o 
 -22  14   3      128.40      129.35     55.90 o 
 -20  14   3      349.78      381.06     60.83 o 
 -18  14   3      449.11      309.31     61.64 o 
 -16  14   3      222.43      184.82     46.83 o 
 -14  14   3     1847.95     1694.14    106.56 o 
 -12  14   3     2284.18     2449.90    124.98 o 
 -10  14   3       69.56       11.48     51.56 o 
  -8  14   3    12696.74    12183.44    398.21 o 
  -6  14   3      339.60      179.91     62.75 o 
  -4  14   3       13.16      -53.69     53.69 o 
  -2  14   3      304.19      240.08     64.60 o 
   0  14   3     2758.79     3104.93    163.95 o 
   2  14   3     1429.10     1447.25    115.03 o 
   4  14   3       14.97      -36.78     36.78 o 
   6  14   3      186.51      197.78     50.12 o 
   8  14   3     1853.82     2132.51    106.82 o 
  10  14   3     8297.20     9148.95    230.65 o 
  12  14   3        2.30       21.31     38.99 o 
  14  14   3      447.72      409.23     53.80 o 
  16  14   3     2201.26     2244.64    119.11 o 
  18  14   3     2256.25     2673.26    121.18 o 
  20  14   3       14.93      -11.60     34.30 o 
 -21  15   3       69.70       -4.35     28.81 o 
 -19  15   3      257.06      209.88     55.23 o 
 -17  15   3      315.81      257.77     53.23 o 
 -15  15   3      159.57      165.93     41.34 o 
 -13  15   3      739.16      699.24     68.36 o 
 -11  15   3      520.39      419.71     62.33 o 
  -9  15   3      590.16      617.09     79.90 o 
  -7  15   3       32.53      -15.23     44.53 o 
  -5  15   3      940.39      876.54     95.25 o 
  -3  15   3     8801.06     9056.64    269.68 o 
  -1  15   3       16.98       -4.11     47.01 o 
   1  15   3     1341.53     1495.82     97.28 o 
   3  15   3     2210.83     2278.80    111.88 o 
   5  15   3        3.63       -7.75     35.71 o 
   7  15   3     2680.70     2822.93    116.48 o 
   9  15   3       21.33       15.57     27.85 o 
  11  15   3       13.26       -3.34     28.91 o 
  13  15   3     1810.66     1678.93     89.76 o 
  15  15   3      626.46      480.71     52.76 o 
  17  15   3      112.56      150.27     38.16 o 
  19  15   3      961.54      950.24     71.67 o 
 -18  16   3       75.58       80.16     36.61 o 
 -16  16   3       20.46      -10.37     59.85 o 
 -14  16   3      243.54      281.13     54.67 o 
 -12  16   3      212.11      149.07     49.83 o 
 -10  16   3      268.47      213.99     55.68 o 
  -8  16   3     1475.52     1490.85    108.25 o 
  -6  16   3       20.07      -38.19     41.49 o 
  -4  16   3      751.65      728.65     78.94 o 
  -2  16   3      478.56      424.36     56.23 o 
   0  16   3      641.80      777.59     61.23 o 
   2  16   3       21.91       17.34     28.85 o 
   4  16   3       96.60       89.94     34.55 o 
   6  16   3      853.71      876.98     66.14 o 
   8  16   3      686.58      779.82     60.96 o 
  10  16   3      248.14      270.25     40.79 o 
  12  16   3     2222.51     2134.58     96.19 o 
  14  16   3       19.56       21.00     27.89 o 
  16  16   3       84.46       76.95     29.11 o 
 -15  17   3      893.66      714.74     63.36 o 
 -13  17   3       60.02       61.46     40.98 o 
 -11  17   3      175.04      151.39     44.50 o 
  -9  17   3     1967.24     1650.41    114.33 o 
  -7  17   3       19.27       32.93     44.85 o 
  -5  17   3     1008.70     1121.53     72.59 o 
  -3  17   3      318.18      230.53     39.90 o 
  -1  17   3      585.43      578.14     53.53 o 
   1  17   3       93.34       78.17     31.98 o 
   3  17   3      113.17       96.58     30.92 o 
   5  17   3      363.24      318.36     41.03 o 
   7  17   3      924.20     1017.93     66.67 o 
   9  17   3        5.73       23.47     30.33 o 
  11  17   3      222.68      253.47     36.20 o 
  13  17   3      978.58      820.10     49.94 o 
 -12  18   3      462.73      485.59     48.00 o 
 -10  18   3     1237.32     1098.05     80.32 o 
  -8  18   3       42.63       25.01     30.94 o 
  -6  18   3      484.88      426.98     43.83 o 
  -4  18   3       18.47       -8.60     31.04 o 
  -2  18   3      584.11      572.34     51.32 o 
   0  18   3     1593.69     1879.00     72.69 o 
   2  18   3      171.57      136.59     29.10 o 
   4  18   3       18.82        2.56     35.12 o 
   6  18   3       18.18       -2.80     21.75 o 
   8  18   3       82.59       41.54     22.95 o 
  -3  19   3       12.36      -15.78     18.78 o 
  -1  19   3       95.14      102.48     28.03 o 
   1  19   3       90.79       38.34     28.65 o 
 -34   0   4        2.03      -24.33     54.95 o 
 -32   0   4      561.30      580.75     92.54 o 
 -30   0   4       58.55      100.63     57.45 o 
 -28   0   4      408.43      457.36     70.23 o 
 -26   0   4     1172.43     1167.59     99.93 o 
 -24   0   4       25.17      146.50     55.62 o 
 -22   0   4     2559.14     2971.76    140.10 o 
 -20   0   4      221.43      217.37    181.94 o 
 -18   0   4     4097.04     3995.05    286.29 o 
 -16   0   4    11705.76    13202.19    469.74 o 
 -14   0   4      129.12       50.13     77.67 o 
 -12   0   4    11985.53    12863.14    291.34 o 
 -10   0   4    25555.49    26403.94    436.85 o 
  -8   0   4     5819.95     5945.74    319.97 o 
  -6   0   4     1167.40     1176.55    113.78 o 
  -4   0   4     4275.97     3728.93    170.34 o 
  -2   0   4    37925.07    38366.75    363.11 o 
   0   0   4    61785.77    55331.44    402.96 o 
   2   0   4    66183.85    62293.04   1660.95 o 
   4   0   4   626933.25   617636.94   3726.70 o 
   6   0   4    13890.89    14553.32    251.44 o 
   8   0   4     1389.42     1338.11     98.54 o 
  10   0   4      965.96      969.03    161.84 o 
  12   0   4   154352.31   162957.31   1941.72 o 
  14   0   4    12544.41    12586.47    554.36 o 
  16   0   4    14401.72    15711.02   1249.07 o 
  18   0   4      315.96      260.05     59.80 o 
  20   0   4     1788.10     1755.54    143.90 o 
  22   0   4      324.26      306.90     70.06 o 
  24   0   4      705.50      776.61    120.31 o 
  26   0   4        1.94       46.46     70.09 o 
  28   0   4       90.30       76.71     57.47 o 
  30   0   4       23.18      -28.47     54.06 o 
 -35   1   4       18.91      -60.53     73.81 o 
 -33   1   4      372.45      355.59     61.09 o 
 -31   1   4       95.45       80.66     42.70 o 
 -29   1   4        0.02       14.81     38.53 o 
 -27   1   4       22.47      -24.99     38.26 o 
 -25   1   4       42.19       49.58     35.59 o 
 -23   1   4      903.84      908.52     59.05 o 
 -21   1   4      890.40      816.53    140.63 o 
 -19   1   4     1615.73     1671.48    172.69 o 
 -17   1   4    23739.46    28484.71    613.91 o 
 -15   1   4      218.05      221.75     61.55 o 
 -13   1   4     7584.89     7591.23    228.03 o 
 -11   1   4    10040.90    11471.49    251.54 o 
  -9   1   4    14132.59    15656.11    315.36 o 
  -7   1   4    14300.82    14585.86    258.33 o 
  -5   1   4    10313.65    10067.09    252.73 o 
  -3   1   4     1537.14     1519.25     68.62 o 
  -1   1   4     6238.64     5953.99    144.72 o 
   1   1   4    10214.57     9793.57    213.40 o 
   3   1   4        4.80       58.69     36.91 o 
   5   1   4    63873.23    61440.85    728.49 o 
   7   1   4        0.01       72.21     40.36 o 
   9   1   4    16979.50    17978.22    326.15 o 
  11   1   4     2543.38     2453.87    123.75 o 
  13   1   4    25716.25    25771.27    740.47 o 
  15   1   4      498.46      351.02     90.53 o 
  17   1   4        0.21        7.44     75.21 o 
  19   1   4    11365.12    11280.31    206.03 o 
  21   1   4     1088.50      976.01     77.51 o 
  23   1   4        4.82        1.15     39.83 o 
  25   1   4      448.51      340.50     62.86 o 
  27   1   4       10.57      -44.99     44.99 o 
  29   1   4      108.02       85.00     35.99 o 
  31   1   4       13.83      -32.78     34.48 o 
 -34   2   4        3.29      -29.69     29.69 o 
 -32   2   4       59.93      124.73     43.59 o 
 -30   2   4       97.36      127.52     39.19 o 
 -28   2   4     1717.26     1813.54     93.17 o 
 -26   2   4      123.93       95.10     38.86 o 
 -24   2   4     1936.23     2055.89     86.22 o 
 -22   2   4     1049.66     1187.47     62.09 o 
 -20   2   4      536.34      325.67    116.11 o 
 -18   2   4     3357.49     3626.33    243.31 o 
 -16   2   4     1907.44     2021.17    148.47 o 
 -14   2   4      569.00      503.46     83.50 o 
 -12   2   4     1222.85     1091.98     79.61 o 
 -10   2   4     2824.48     3116.16    110.55 o 
  -8   2   4       67.37        8.35     23.99 o 
  -6   2   4      109.07       87.65     25.45 o 
  -4   2   4     1820.77     2301.26     80.01 o 
  -2   2   4    60461.55    56299.18    419.65 o 
   0   2   4     1146.37      859.52     58.38 o 
   2   2   4      218.74      121.03     34.51 o 
   4   2   4    51153.27    50100.21    617.57 o 
   6   2   4       65.99       55.92     48.64 o 
   8   2   4    11382.78    11754.84    247.86 o 
  10   2   4     9021.51     9078.31    221.87 o 
  12   2   4     3033.62     3003.81    148.92 o 
  14   2   4     1744.26     1851.56    138.61 o 
  16   2   4     3724.60     3930.51    236.26 o 
  18   2   4     2842.75     2793.08    102.40 o 
  20   2   4      112.33       81.84     36.77 o 
  22   2   4     1933.16     2014.74    117.85 o 
  24   2   4      276.61      267.31     58.44 o 
  26   2   4     1309.98     1301.95     88.46 o 
  28   2   4      132.81      137.53     48.54 o 
  30   2   4       68.05       38.16     37.72 o 
 -35   3   4      160.05      208.73     34.50 o 
 -33   3   4      128.69      153.88     44.31 o 
 -31   3   4      218.63      222.68     51.51 o 
 -29   3   4     1579.80     1654.92     90.72 o 
 -27   3   4      709.96      734.34     62.99 o 
 -25   3   4      656.33      735.99     61.27 o 
 -23   3   4      252.05      142.37     29.77 o 
 -21   3   4       72.29       71.71     32.79 o 
 -19   3   4      103.83       99.90     80.36 o 
 -17   3   4     1513.39     1151.40    131.42 o 
 -15   3   4        5.06       32.67     47.95 o 
 -13   3   4      537.06      570.64     70.24 o 
 -11   3   4     2713.58     2846.96    119.29 o 
  -9   3   4    10466.82    10725.59    234.25 o 
  -7   3   4    46834.36    48057.89    502.18 o 
  -5   3   4     4264.96     3716.84    128.22 o 
  -3   3   4     4712.78     4763.25    118.11 o 
  -1   3   4     1085.98      857.69     67.53 o 
   1   3   4     3395.14     3779.58    118.63 o 
   3   3   4      684.01      725.44     56.31 o 
   5   3   4     2800.20     2586.18    115.71 o 
   7   3   4        9.06       -2.46     34.71 o 
   9   3   4      535.95      425.80     53.44 o 
  11   3   4     2442.31     2221.53    124.67 o 
  13   3   4      238.00       89.36     52.69 o 
  15   3   4      741.74      757.51    115.34 o 
  17   3   4     1278.90     1181.60     77.63 o 
  19   3   4      678.39      680.06     69.03 o 
  21   3   4     1489.18     1267.94     97.62 o 
  23   3   4      642.34      556.45     68.73 o 
  25   3   4      771.43      927.59     85.77 o 
  27   3   4       50.42        1.13     45.72 o 
  29   3   4       59.29       62.91     39.65 o 
  31   3   4      440.94      578.20     62.15 o 
 -34   4   4       79.28      140.96     35.39 o 
 -32   4   4      237.98      262.03     49.96 o 
 -30   4   4      454.09      450.60     63.54 o 
 -28   4   4      871.75     1057.80     75.91 o 
 -26   4   4       16.61       51.74     36.38 o 
 -24   4   4     4995.20     5322.15    142.98 o 
 -22   4   4     4334.24     4645.99    118.23 o 
 -20   4   4       41.06       50.84    119.45 o 
 -18   4   4     4706.27     5744.22    323.05 o 
 -16   4   4      302.53      246.57     72.57 o 
 -14   4   4     5531.20     6264.64    208.60 o 
 -12   4   4     1104.46     1236.88     93.68 o 
 -10   4   4     8176.09     9663.13    253.51 o 
  -8   4   4     1596.05     1803.67     76.47 o 
  -6   4   4      882.94      989.49     65.24 o 
  -2   4   4     8263.25     8724.23    344.27 o 
   0   4   4    19310.59    21039.28    748.12 o 
   2   4   4    14877.26    15300.88    331.05 o 
   4   4   4     7992.51     7894.95    200.37 o 
   6   4   4     3765.72     3321.46    150.41 o 
   8   4   4     1383.16     1171.89    111.68 o 
  10   4   4      612.55      525.43     77.00 o 
  12   4   4     1203.67     1087.59    108.83 o 
  14   4   4    10217.13    10535.22    323.82 o 
  16   4   4     1696.72     1684.75     98.75 o 
  18   4   4      194.36      177.34     41.63 o 
  20   4   4      317.23      272.59     60.37 o 
  22   4   4       21.85       58.94     53.37 o 
  24   4   4      679.59      623.50     86.01 o 
  26   4   4       17.05       -5.10     52.23 o 
  28   4   4        6.19       50.59     52.51 o 
  30   4   4        2.62      -30.33     40.63 o 
 -33   5   4      159.59      210.56     39.75 o 
 -31   5   4       54.87       30.47     39.48 o 
 -29   5   4      154.86      110.83     42.87 o 
 -27   5   4     1146.08     1343.29     89.96 o 
 -25   5   4     3118.39     3419.07    152.91 o 
 -23   5   4      261.28      211.84     45.13 o 
 -21   5   4      549.85      573.52     56.77 o 
 -19   5   4      730.91      707.70    113.87 o 
 -17   5   4     1149.59      973.15    131.65 o 
 -15   5   4    10583.19    11921.31    435.88 o 
 -13   5   4     3305.22     3231.00    154.12 o 
 -11   5   4    23291.18    26580.04    477.55 o 
  -9   5   4     7543.74     8195.38    198.67 o 
  -7   5   4     5930.93     6161.17    147.01 o 
  -5   5   4    12723.33    12751.96    215.03 o 
  -3   5   4       92.80       64.16     33.78 o 
  -1   5   4     4872.78     5179.02    161.56 o 
   1   5   4      196.56      259.24     44.12 o 
   3   5   4       15.45       22.29     51.50 o 
   5   5   4      339.94      298.12     71.80 o 
   7   5   4      370.50      337.62     75.23 o 
   9   5   4      582.73      523.99     91.24 o 
  11   5   4       43.57       16.72     56.13 o 
  13   5   4     7850.92     7982.75    280.68 o 
  15   5   4      220.54       69.20     61.92 o 
  17   5   4      179.58      144.95     36.05 o 
  19   5   4     3549.97     3784.92    148.67 o 
  21   5   4     1768.13     1731.55    107.14 o 
  23   5   4      906.05      867.35     90.32 o 
  25   5   4       34.33       21.02     52.25 o 
  27   5   4       17.70      -20.34     46.89 o 
  29   5   4      986.74     1219.08    112.76 o 
 -32   6   4      386.09      485.48     52.59 o 
 -30   6   4       42.75       63.22     39.67 o 
 -28   6   4      713.57      655.06     64.21 o 
 -26   6   4      737.23      795.09     74.46 o 
 -24   6   4     1371.77     1531.15     89.70 o 
 -22   6   4       41.41      -18.02     63.39 o 
 -20   6   4        5.02      -31.18     57.63 o 
 -18   6   4       16.43      -68.63     68.63 o 
 -16   6   4     4407.77     4648.27    399.33 o 
 -14   6   4      269.37      364.21     78.59 o 
 -12   6   4       83.85       98.44     44.10 o 
 -10   6   4     4791.37     5095.58    210.83 o 
  -8   6   4    12179.30    13388.92    323.34 o 
  -6   6   4    61705.27    68656.46   1005.06 o 
  -4   6   4       31.48       17.12     34.96 o 
  -2   6   4      720.92      699.66     62.54 o 
   0   6   4     8860.23     9286.44    222.37 o 
   2   6   4      425.37      475.54     86.02 o 
   4   6   4     5494.43     5545.77    230.91 o 
   6   6   4       17.85      -12.01     51.97 o 
   8   6   4     1342.09     1077.86    119.94 o 
  10   6   4      357.19      427.96     85.15 o 
  12   6   4      250.99      195.80     63.84 o 
  14   6   4       92.34        5.59     35.88 o 
  16   6   4       71.17       -1.53     30.85 o 
  18   6   4     4119.21     4471.62    156.19 o 
  20   6   4       81.19       91.23     52.21 o 
  22   6   4      510.10      454.02     63.16 o 
  24   6   4       15.00      -25.00     41.25 o 
  26   6   4       49.14      -19.95     44.78 o 
  28   6   4       30.66       39.41     42.62 o 
 -33   7   4       42.88       35.33     39.74 o 
 -31   7   4        4.71      -23.41     41.27 o 
 -29   7   4        4.56      -44.78     44.78 o 
 -27   7   4       85.46       54.54     44.76 o 
 -25   7   4     2089.06     2127.20    117.33 o 
 -23   7   4      133.36      112.97     46.94 o 
 -21   7   4     4841.52     5038.10    197.82 o 
 -19   7   4     1275.95     1187.79     84.76 o 
 -17   7   4     1169.41     1114.26    105.86 o 
 -15   7   4       92.71       32.57     69.45 o 
 -13   7   4     1560.47     1605.72    117.32 o 
 -11   7   4     1759.81     1848.58    120.68 o 
  -9   7   4      493.48      365.08     65.96 o 
  -7   7   4      144.02       72.92     49.30 o 
  -5   7   4     3603.97     3697.50    154.70 o 
  -3   7   4    10831.87    12321.56    289.27 o 
  -1   7   4     5289.11     6462.81    208.45 o 
   1   7   4    37869.44    44804.01    670.95 o 
   3   7   4     1955.87     1965.06    155.42 o 
   5   7   4      165.33       91.13     54.28 o 
   7   7   4     1782.01     1678.62    153.40 o 
   9   7   4     9944.40    10939.00    437.83 o 
  11   7   4       11.27       22.27     63.10 o 
  13   7   4     1599.38     1417.37     94.13 o 
  15   7   4     3556.31     3598.05    116.39 o 
  17   7   4     1389.25     1260.13     82.27 o 
  19   7   4     2047.63     1937.18    108.66 o 
  21   7   4      194.69      169.15     48.66 o 
  23   7   4        2.12      -21.72     42.09 o 
  25   7   4      499.48      565.21     73.01 o 
  27   7   4       72.20       20.18     42.37 o 
  29   7   4       31.61       10.61     41.24 o 
 -32   8   4       39.98      -34.87     34.87 o 
 -30   8   4      752.75      771.57     73.60 o 
 -28   8   4        6.93        8.32     37.65 o 
 -26   8   4      320.54      233.42     49.90 o 
 -24   8   4     4655.72     5221.27    175.70 o 
 -22   8   4      959.56     1049.93    103.29 o 
 -20   8   4     1414.14     1541.83    112.91 o 
 -18   8   4     3424.63     3828.53    160.82 o 
 -16   8   4        1.71      -22.97     31.78 o 
 -14   8   4      532.97      517.38     94.38 o 
 -12   8   4      201.09      229.75     73.12 o 
 -10   8   4      118.85       31.76     47.49 o 
  -8   8   4        0.06       17.98     42.75 o 
  -6   8   4      235.93      183.16     56.63 o 
  -4   8   4     2872.35     3033.45    152.19 o 
  -2   8   4        0.02       56.04     69.07 o 
   0   8   4    10216.34    12554.15    380.90 o 
   2   8   4     5733.33     5660.92    263.56 o 
   4   8   4     1137.09     1470.72    145.64 o 
   6   8   4        0.45      -19.43     59.29 o 
   8   8   4     1746.17     1814.64    169.96 o 
  10   8   4      145.66      133.59     74.64 o 
  12   8   4     3614.81     3893.36    159.84 o 
  14   8   4      196.99      187.05     36.88 o 
  16   8   4     1382.81     1204.71     78.35 o 
  18   8   4      586.50      650.01     63.82 o 
  20   8   4      136.08      156.93     44.84 o 
  22   8   4       60.81        0.94     40.80 o 
  24   8   4      871.64      928.12     72.42 o 
  26   8   4       42.79       45.77     41.47 o 
  28   8   4        1.18       78.48     32.01 o 
 -31   9   4      636.43      703.31     71.76 o 
 -29   9   4      264.20      211.31     50.53 o 
 -27   9   4        8.78      -38.09     38.09 o 
 -25   9   4      979.51     1013.89     80.05 o 
 -23   9   4     4140.33     4595.13    179.52 o 
 -21   9   4     8169.29     8480.09    340.87 o 
 -19   9   4     2501.73     2229.05    149.20 o 
 -17   9   4      207.29      225.36     61.66 o 
 -15   9   4     2999.11     2885.22    114.46 o 
 -13   9   4      183.29      174.29     60.75 o 
 -11   9   4      836.80      926.55    103.16 o 
  -9   9   4     3033.83     3020.54    177.06 o 
  -7   9   4     3911.92     3922.48    213.85 o 
  -5   9   4       54.73        3.74     31.53 o 
  -3   9   4      696.50      576.63     99.12 o 
  -1   9   4      156.01       43.70     61.86 o 
   1   9   4       35.12       15.79     59.33 o 
   3   9   4     6303.43     6678.36    305.45 o 
   5   9   4      530.42      545.35    106.91 o 
   7   9   4      707.34      492.64    102.87 o 
   9   9   4       11.42      -19.63     51.77 o 
  11   9   4     3896.54     3636.14    166.68 o 
  13   9   4     1007.43      978.63     69.28 o 
  15   9   4       65.25       26.61     51.43 o 
  17   9   4      220.72      152.10     39.85 o 
  19   9   4       63.77       51.96     35.84 o 
  21   9   4      956.39      818.26     64.24 o 
  23   9   4      102.51      133.15     40.85 o 
  25   9   4       19.97      123.37     34.66 o 
  27   9   4      155.99      201.06     51.49 o 
 -30  10   4       37.89       48.16     43.52 o 
 -28  10   4      372.49      273.66     62.13 o 
 -26  10   4       31.85       45.06     43.77 o 
 -24  10   4       90.46       58.20     51.57 o 
 -22  10   4     1226.55     1378.24    123.80 o 
 -20  10   4     3616.40     3374.63    226.57 o 
 -18  10   4      520.44      512.36     81.22 o 
 -16  10   4      323.64      271.71     53.79 o 
 -14  10   4      177.65      187.75     39.43 o 
 -12  10   4     1730.58     1592.03     84.15 o 
 -10  10   4     3639.45     3917.60    144.31 o 
  -8  10   4     5983.62     6734.99    268.12 o 
  -6  10   4     2261.84     2710.85    149.40 o 
  -4  10   4      923.41      934.35    112.09 o 
  -2  10   4     6207.86     7032.37    386.98 o 
   0  10   4     5207.67     6083.55    295.65 o 
   2  10   4     1431.81     1498.98    156.99 o 
   4  10   4      251.76      268.79     81.86 o 
   6  10   4        7.79       28.07     51.05 o 
   8  10   4      456.91      487.17     45.09 o 
  10  10   4      287.13      269.49     44.24 o 
  12  10   4      314.71      290.00     46.81 o 
  14  10   4      216.36      241.51     53.25 o 
  16  10   4       11.75      102.16     41.96 o 
  18  10   4       11.73       11.68     41.11 o 
  20  10   4        8.31        0.27     33.04 o 
  22  10   4       86.89       63.71     34.28 o 
  24  10   4        1.20        9.64     58.42 o 
  26  10   4       66.06       -5.05     29.89 o 
 -29  11   4        0.49       -9.52     37.82 o 
 -27  11   4     1127.83     1274.16     82.77 o 
 -25  11   4      271.06      335.29     56.82 o 
 -23  11   4      141.52      168.84     60.59 o 
 -21  11   4      912.62      893.13    100.73 o 
 -19  11   4     1275.36     1186.03    112.11 o 
 -17  11   4     2238.88     2248.31    144.55 o 
 -15  11   4        1.88      -43.92     43.92 o 
 -13  11   4     1485.68     1362.33     85.45 o 
 -11  11   4      388.24      397.81     58.31 o 
  -9  11   4     1233.68     1286.65     79.13 o 
  -7  11   4      487.17      476.10     52.61 o 
  -5  11   4      508.71      523.59     63.31 o 
  -3  11   4    11754.26    12032.38    305.68 o 
  -1  11   4     4688.90     4399.08    215.76 o 
   1  11   4       33.42       22.16     52.56 o 
   3  11   4       31.05       -1.37     45.59 o 
   5  11   4       38.19        2.00     47.94 o 
   7  11   4      577.66      550.54     55.36 o 
   9  11   4      415.75      272.03     58.24 o 
  11  11   4       11.82      -17.02     34.06 o 
  13  11   4      366.52      314.35     57.25 o 
  15  11   4        0.20       -9.16     37.71 o 
  17  11   4      307.71      259.65     58.13 o 
  19  11   4      510.35      542.83     65.87 o 
  21  11   4      119.60      162.76     51.59 o 
  23  11   4      166.95      192.08     41.96 o 
  25  11   4      272.31      420.67     47.88 o 
 -28  12   4      664.22      701.78     64.81 o 
 -26  12   4      287.47      268.27     45.97 o 
 -24  12   4        5.89        4.25     45.61 o 
 -22  12   4     1492.28     1483.78    118.00 o 
 -20  12   4      179.18      121.47     55.46 o 
 -18  12   4     3472.64     3206.71    169.52 o 
 -16  12   4      377.35      327.10     68.13 o 
 -14  12   4       26.09      -38.14     38.14 o 
 -12  12   4       83.69       44.73     56.27 o 
 -10  12   4      141.62       82.21     44.79 o 
  -8  12   4     1380.45     1474.87    102.25 o 
  -6  12   4       32.99      -26.87     38.01 o 
  -4  12   4       11.96       39.42     66.90 o 
  -2  12   4      890.50      826.63     66.45 o 
   0  12   4    10617.39    11072.15    241.46 o 
   2  12   4     1059.15     1065.40     82.49 o 
   4  12   4      548.60      446.18     64.18 o 
   6  12   4     3597.36     3936.19    123.59 o 
   8  12   4      203.94      152.74     44.84 o 
  10  12   4       15.75        0.98     40.18 o 
  12  12   4       69.25       13.18     31.05 o 
  14  12   4      290.92      233.15     61.61 o 
  16  12   4     3571.06     3648.25    245.08 o 
  18  12   4      894.48      961.64     78.36 o 
  20  12   4     2114.33     2488.81    126.02 o 
  22  12   4      142.00      219.99     49.94 o 
 -25  13   4        0.06      -23.56     30.55 o 
 -23  13   4     1018.00     1057.85    124.22 o 
 -21  13   4      702.25      549.65     76.58 o 
 -19  13   4     1202.86      961.02    103.04 o 
 -17  13   4      232.48      149.49     47.88 o 
 -15  13   4       79.12       63.57     41.70 o 
 -13  13   4      813.89      890.68     98.26 o 
 -11  13   4      384.61      292.03     68.59 o 
  -9  13   4     4366.63     4296.04    197.08 o 
  -7  13   4      116.41      148.82     49.67 o 
  -5  13   4     3476.46     3645.29    155.56 o 
  -3  13   4    24760.10    25463.59    395.02 o 
  -1  13   4     3527.76     3785.73    175.57 o 
   1  13   4      108.71      -63.97     63.97 o 
   3  13   4     3856.67     3974.69    174.03 o 
   5  13   4      617.73      637.63     61.53 o 
   7  13   4       65.96       75.38     36.04 o 
   9  13   4      156.36       84.60     38.46 o 
  11  13   4      383.33      348.40     55.35 o 
  13  13   4      773.65      681.23     66.31 o 
  15  13   4     2594.21     2357.19    120.59 o 
  17  13   4      609.55      712.90     73.26 o 
  19  13   4     2773.31     3123.47    139.64 o 
  21  13   4      855.92     1176.01     81.49 o 
 -24  14   4       44.34       93.02     32.86 o 
 -22  14   4      821.97      779.16     76.70 o 
 -20  14   4       14.25       71.02     42.61 o 
 -18  14   4      517.37      337.68     63.26 o 
 -16  14   4     1008.69      744.28     71.32 o 
 -14  14   4      219.03      306.34     86.66 o 
 -12  14   4     1476.62     1457.66    117.55 o 
 -10  14   4     1056.48     1031.94     86.35 o 
  -8  14   4     2024.11     2123.44    122.29 o 
  -6  14   4     1842.48     2095.83    120.74 o 
  -4  14   4     2279.60     2116.38    117.49 o 
  -2  14   4    11139.86    11584.76    303.70 o 
   0  14   4      587.65      606.16     82.71 o 
   2  14   4     3256.10     3711.42    171.87 o 
   4  14   4     8325.19     8774.04    311.26 o 
   6  14   4     2534.00     2727.13    116.71 o 
   8  14   4       26.61       -9.68     33.76 o 
  10  14   4      183.73      164.73     42.51 o 
  12  14   4     5136.13     5134.96    198.24 o 
  14  14   4       69.60        5.50     40.80 o 
  16  14   4      339.10      429.09     54.62 o 
  18  14   4     1679.98     1841.47     96.61 o 
  20  14   4      178.57      152.58     54.75 o 
 -21  15   4     1065.16      970.67     76.83 o 
 -19  15   4     1228.92     1035.29     95.06 o 
 -17  15   4      238.05       42.89     74.37 o 
 -15  15   4      855.81      803.98    103.38 o 
 -13  15   4       94.35       26.13     39.21 o 
 -11  15   4     6587.52     6664.12    428.79 o 
  -9  15   4     3603.17     3721.20    150.20 o 
  -7  15   4      481.44      482.40     81.28 o 
  -5  15   4      211.21      133.86     51.58 o 
  -3  15   4      469.74      309.20     62.99 o 
  -1  15   4      466.57      421.37     69.29 o 
   1  15   4       90.59       54.26     35.01 o 
   3  15   4      242.06      221.66     44.20 o 
   5  15   4      756.24      780.80     66.24 o 
   7  15   4      212.64      229.25     41.40 o 
   9  15   4     1363.05     1329.13     93.86 o 
  11  15   4     1603.11     1601.54     89.10 o 
  13  15   4     1755.56     1776.55     88.21 o 
  15  15   4     1844.33     2003.01     99.31 o 
  17  15   4       30.30       23.49     37.92 o 
 -18  16   4        0.00      -35.23     35.23 o 
 -16  16   4     1161.32     1114.97     67.36 o 
 -14  16   4        0.07      -24.33     32.27 o 
 -12  16   4       39.55       -6.22     39.89 o 
 -10  16   4       25.57      -38.67     39.12 o 
  -8  16   4      136.09       98.58     45.73 o 
  -6  16   4      229.55      182.44     49.30 o 
  -4  16   4      922.09      887.90     86.12 o 
  -2  16   4        1.82       25.46     33.43 o 
   0  16   4       95.07        7.97     33.64 o 
   2  16   4      283.96      238.03     40.85 o 
   4  16   4       84.75      111.07     33.75 o 
   6  16   4      335.91      306.60     43.25 o 
   8  16   4      707.98      673.40     62.64 o 
  10  16   4       78.97       61.41     33.80 o 
  12  16   4       47.82        6.59     46.03 o 
  14  16   4      466.12      528.83     84.45 o 
 -15  17   4        2.59      -24.91     43.23 o 
 -13  17   4      168.31      262.83     57.00 o 
 -11  17   4       61.06      106.04     39.98 o 
  -9  17   4      237.35      321.54     51.79 o 
  -7  17   4      868.35      895.35     62.42 o 
  -5  17   4      146.69      148.75     35.61 o 
  -3  17   4     1105.52     1117.45     65.61 o 
  -1  17   4       60.49        2.55     31.34 o 
   1  17   4      121.46       85.99     29.54 o 
   3  17   4       77.73      100.28     28.99 o 
   5  17   4       13.82      -26.57     26.57 o 
   7  17   4      298.09      272.21     39.41 o 
   9  17   4      165.94      120.69     35.66 o 
  11  17   4      313.01      315.58     39.41 o 
 -12  18   4        6.41      -25.87     42.77 o 
 -10  18   4        0.14       65.88     40.52 o 
  -8  18   4       73.50       26.02     27.57 o 
  -6  18   4      301.63      293.35     44.66 o 
  -4  18   4       17.93      -28.85     28.85 o 
  -2  18   4      153.70      206.95     33.49 o 
   0  18   4        2.58       -6.01     25.83 o 
   2  18   4     1699.32     1892.78     93.09 o 
   4  18   4       22.87       62.60     25.94 o 
   6  18   4       45.82       58.74     26.47 o 
   8  18   4      149.26      126.21     26.52 o 
 -35   1   5        1.24      -23.91     39.06 o 
 -33   1   5     1141.37     1409.19    115.43 o 
 -31   1   5        1.18      -36.14     36.14 o 
 -29   1   5       10.50       28.06     38.52 o 
 -27   1   5      219.42      217.05     42.77 o 
 -25   1   5      722.75      717.21     59.10 o 
 -23   1   5       15.10        9.84     46.30 o 
 -21   1   5        5.76       80.05     65.83 o 
 -19   1   5     1348.79     1509.28    168.49 o 
 -17   1   5      637.63      465.61    100.41 o 
 -15   1   5     1130.96     1258.90    133.94 o 
 -13   1   5     1225.09      951.34     90.07 o 
 -11   1   5     2087.31     2066.29    139.52 o 
  -9   1   5     1647.22     2074.90    153.93 o 
  -7   1   5     2298.72     2174.48    106.86 o 
  -5   1   5     5012.48     4627.42    170.42 o 
  -3   1   5      205.30      255.24     35.57 o 
  -1   1   5     8413.73     8735.13    163.11 o 
   1   1   5   178009.34   176606.92   2444.40 o 
   3   1   5     2071.89     1997.81     94.60 o 
   5   1   5        1.20       12.81     37.97 o 
   7   1   5     4691.97     4622.52    172.57 o 
   9   1   5     7448.28     7932.91    226.10 o 
  11   1   5        0.10       60.64     59.22 o 
  13   1   5     1484.52     1364.50    147.72 o 
  15   1   5       16.19       22.27     69.05 o 
  17   1   5      378.87      229.57     63.61 o 
  19   1   5     3311.89     3286.74    116.49 o 
  21   1   5       85.70      -28.90     41.38 o 
  23   1   5        2.97      -46.09     46.09 o 
  25   1   5      142.44      182.16     43.49 o 
  27   1   5       12.55      -37.88     37.88 o 
  29   1   5       31.75      -10.05     31.74 o 
 -34   2   5      221.61      242.94     52.28 o 
 -32   2   5        2.96        1.31     29.09 o 
 -30   2   5      805.10      995.06     69.13 o 
 -28   2   5      634.83      617.56     60.55 o 
 -26   2   5     2686.63     3126.46    113.73 o 
 -24   2   5        0.01      -40.55     47.32 o 
 -22   2   5      463.28      481.34     55.49 o 
 -20   2   5     7546.69     8553.97    394.87 o 
 -18   2   5     1235.75     1089.19    144.44 o 
 -16   2   5      504.55      267.96     62.04 o 
 -14   2   5    38412.14    44727.43    673.30 o 
 -12   2   5     4978.46     4877.80    187.55 o 
 -10   2   5     1895.94     1848.09    133.03 o 
  -8   2   5    29565.41    28698.77    418.62 o 
  -6   2   5    28136.20    28432.50    341.44 o 
  -4   2   5     4058.22     3680.76     95.33 o 
  -2   2   5       40.19      -24.99     24.99 o 
   0   2   5       35.43       20.28     33.42 o 
   2   2   5    11091.78    10304.53    250.11 o 
   4   2   5       22.32        3.90     35.37 o 
   6   2   5     2504.96     2261.62    105.93 o 
   8   2   5        6.38       -4.36     43.20 o 
  10   2   5    12183.14    12557.25    321.89 o 
  12   2   5     1100.89     1091.00    117.70 o 
  14   2   5     4122.38     4085.87    242.77 o 
  16   2   5     2137.85     2035.30    109.45 o 
  18   2   5     3173.31     3242.46    116.17 o 
  20   2   5     9275.88     9418.93    213.86 o 
  22   2   5     1031.61     1098.80     90.92 o 
  24   2   5      545.68      571.78     64.75 o 
  26   2   5      375.40      304.62     49.15 o 
  28   2   5      188.13      194.18     49.59 o 
  30   2   5       65.07       25.87     43.65 o 
 -35   3   5       17.75        7.16     35.82 o 
 -33   3   5     1055.36     1240.18     84.51 o 
 -31   3   5      246.02      340.87     49.75 o 
 -29   3   5      378.01      471.53     54.30 o 
 -27   3   5        0.40       33.76     37.98 o 
 -25   3   5     1403.23     1289.92     76.19 o 
 -23   3   5       44.66      100.34     35.53 o 
 -21   3   5        0.36      125.34     47.32 o 
 -19   3   5      110.99      -65.28     65.28 o 
 -17   3   5        5.27      -44.83     51.64 o 
 -15   3   5      764.58      935.36    105.79 o 
 -13   3   5      124.97      262.70     68.30 o 
 -11   3   5     3200.12     3320.92    159.55 o 
  -9   3   5     7102.27     7799.48    157.01 o 
  -7   3   5      212.72      130.90     32.30 o 
  -5   3   5        7.30       38.97     25.23 o 
  -3   3   5        7.04       -1.85     19.16 o 
  -1   3   5     2065.99     1909.26     95.20 o 
   1   3   5    13317.94    13048.72    234.44 o 
   3   3   5     8570.21     8673.66    207.19 o 
   5   3   5     2389.45     2303.71    103.52 o 
   7   3   5     1796.49     1889.07    103.82 o 
   9   3   5      515.61      395.21     54.38 o 
  11   3   5       45.43      -59.81     59.81 o 
  13   3   5      647.63      552.10     90.68 o 
  15   3   5        2.71       49.57     67.33 o 
  17   3   5     1448.63     1397.08     80.53 o 
  19   3   5      517.26      525.66     73.27 o 
  21   3   5      613.67      630.26     73.90 o 
  23   3   5      728.01      728.42     76.32 o 
  25   3   5      126.95      118.62     41.87 o 
  27   3   5        6.11       -2.41     49.92 o 
  29   3   5     1152.64     1526.84    102.58 o 
 -34   4   5      474.33      543.01     50.42 o 
 -32   4   5     2384.34     2767.42    106.20 o 
 -30   4   5      874.66     1097.22     82.06 o 
 -28   4   5      717.46      606.87     63.70 o 
 -26   4   5       80.30       18.39     41.13 o 
 -24   4   5     3512.16     3683.58    135.20 o 
 -22   4   5      115.70       48.54     36.22 o 
 -20   4   5      175.85      189.69     54.18 o 
 -18   4   5    10458.11    11275.34    473.24 o 
 -16   4   5      127.41      196.88     70.09 o 
 -14   4   5      264.92      305.24     74.20 o 
 -12   4   5    14276.55    16059.46    370.73 o 
 -10   4   5     1405.04     1331.15     74.33 o 
  -8   4   5     7531.88     8123.58    181.70 o 
  -6   4   5    10167.56    10899.80    222.81 o 
  -4   4   5    12935.32    12581.12    499.37 o 
  -2   4   5    33103.39    35162.78    607.01 o 
   0   4   5    13783.24    13906.83    287.21 o 
   2   4   5     3990.89     4241.38    144.82 o 
   4   4   5      401.16      327.95     58.99 o 
   6   4   5     9298.70     8941.66    236.27 o 
   8   4   5     9499.38     9643.29    278.35 o 
  10   4   5      129.70      136.48     55.98 o 
  12   4   5     1455.80     1355.12    121.33 o 
  14   4   5      109.92       37.10     66.66 o 
  16   4   5      266.95      192.79     36.17 o 
  18   4   5      129.75        4.23     40.70 o 
  20   4   5       74.18       23.90     45.99 o 
  22   4   5      909.68      859.07     92.84 o 
  24   4   5      280.11      234.06     67.68 o 
  26   4   5        0.99       57.64     52.22 o 
  28   4   5       24.54       75.09     46.04 o 
 -33   5   5      190.69      211.70     40.11 o 
 -31   5   5      145.86      155.66     37.48 o 
 -29   5   5       58.97       48.14     37.66 o 
 -27   5   5      425.83      271.70     51.50 o 
 -25   5   5      144.55      145.96     41.90 o 
 -23   5   5        0.15       -1.53     30.68 o 
 -21   5   5      495.08      451.33     58.27 o 
 -19   5   5      474.00      371.52     72.22 o 
 -17   5   5     4461.18     4631.98    252.20 o 
 -15   5   5     2690.50     2674.50    182.89 o 
 -13   5   5     4320.27     4851.05    228.51 o 
 -11   5   5    11250.33    13090.20    402.20 o 
  -9   5   5    10093.20    12974.10    341.09 o 
  -7   5   5     7944.46     8957.49    190.68 o 
  -5   5   5     6114.24     6784.81    239.09 o 
  -3   5   5    17472.94    19614.82    399.22 o 
  -1   5   5      683.64      824.85     88.97 o 
   1   5   5      689.33      639.77     84.84 o 
   3   5   5     3902.28     4248.19    179.65 o 
   5   5   5      380.67      427.95     68.89 o 
   7   5   5     1236.60     1358.72    105.97 o 
   9   5   5      111.72       53.11     58.69 o 
  11   5   5        4.46      -25.75     53.00 o 
  13   5   5       86.22       40.92     72.59 o 
  15   5   5     1847.28     1680.49     90.85 o 
  17   5   5       14.87       61.67     46.56 o 
  19   5   5      316.17      199.04     62.23 o 
  21   5   5      269.83      222.52     61.62 o 
  23   5   5       10.15      -52.11     52.11 o 
  25   5   5     1101.06     1306.97     99.74 o 
  27   5   5        8.93       30.19     38.47 o 
  29   5   5       13.42       42.64     33.11 o 
 -34   6   5      175.41      188.47     36.01 o 
 -32   6   5       15.32       63.01     43.61 o 
 -30   6   5       90.45       55.80     31.93 o 
 -28   6   5        1.28      -38.05     38.05 o 
 -26   6   5      517.34      461.39     59.32 o 
 -24   6   5      654.66      712.23     75.03 o 
 -22   6   5     1908.07     2005.72    119.40 o 
 -20   6   5     1646.77     1637.92    101.06 o 
 -18   6   5      215.43      129.63    105.33 o 
 -16   6   5     1187.07     1203.22    138.65 o 
 -14   6   5     4375.90     4561.28    254.60 o 
 -12   6   5      297.54      335.30     77.17 o 
 -10   6   5    19467.06    22425.57    452.31 o 
  -8   6   5       13.74        8.17     53.11 o 
  -6   6   5      596.09      452.50     63.55 o 
  -4   6   5     4037.99     4253.21    195.49 o 
  -2   6   5      660.56      802.64     75.55 o 
   0   6   5     2321.28     2405.11    154.79 o 
   2   6   5     1908.45     1715.13    139.46 o 
   4   6   5     7185.95     7746.51    259.22 o 
   6   6   5    10369.62    10560.56    437.21 o 
   8   6   5     1172.47      967.99    119.08 o 
  10   6   5        0.84      -27.54     62.88 o 
  12   6   5       34.46       65.67     53.23 o 
  14   6   5      506.21      531.79     50.29 o 
  16   6   5      517.79      498.55     52.82 o 
  18   6   5       65.07       40.54     39.16 o 
  20   6   5       56.84       87.85     48.71 o 
  22   6   5      520.36      481.85     81.70 o 
  24   6   5      825.13      887.65     86.54 o 
  26   6   5      430.41      407.82     56.31 o 
  28   6   5      133.89      126.46     58.22 o 
 -33   7   5        8.35      -26.21     31.14 o 
 -31   7   5      517.81      496.57     56.20 o 
 -29   7   5       69.26       -0.07     41.16 o 
 -27   7   5       26.13       31.56     41.87 o 
 -25   7   5        0.13      -31.57     45.34 o 
 -23   7   5       82.45       79.02     47.86 o 
 -21   7   5      206.83      214.09     56.39 o 
 -19   7   5     1530.96     1524.85     97.07 o 
 -17   7   5      164.71      267.03     45.27 o 
 -15   7   5     4700.25     5004.93    279.23 o 
 -13   7   5     5595.14     6425.99    333.45 o 
 -11   7   5      333.15      318.98    102.90 o 
  -9   7   5      148.36       64.52     45.46 o 
  -7   7   5       13.70       35.56     45.59 o 
  -5   7   5     1817.66     1914.12    131.59 o 
  -3   7   5     9332.75    11857.12    338.31 o 
  -1   7   5     4179.15     5080.39    233.21 o 
   1   7   5     2635.56     2899.38    181.37 o 
   3   7   5      605.61      710.91    103.61 o 
   5   7   5      476.80      285.75     73.23 o 
   7   7   5     2932.27     2830.39    198.29 o 
   9   7   5     2383.64     2164.64    182.98 o 
  11   7   5     1968.51     1957.76    175.73 o 
  13   7   5     1623.48     1644.15     80.93 o 
  15   7   5      108.54      135.55     71.06 o 
  17   7   5      369.18      305.48     51.82 o 
  19   7   5     1515.31     1476.18     95.81 o 
  21   7   5      297.22      285.70     50.54 o 
  23   7   5      116.06      122.41     40.18 o 
  25   7   5        9.59      -62.96     62.96 o 
  27   7   5        8.44       49.33     32.42 o 
 -32   8   5       35.95       -7.03     34.10 o 
 -30   8   5      152.20      119.99     37.12 o 
 -28   8   5      419.26      383.54     56.81 o 
 -26   8   5      204.99      160.70     46.23 o 
 -24   8   5       20.26       -3.87     45.55 o 
 -22   8   5      684.29      608.09     89.47 o 
 -20   8   5     7925.03     7717.90    247.86 o 
 -18   8   5        6.32      -42.10     42.10 o 
 -16   8   5     1064.49      990.42     76.91 o 
 -14   8   5     1447.96     1417.00    150.87 o 
 -12   8   5     1284.31     1465.67    180.26 o 
 -10   8   5       78.40       42.58     65.94 o 
  -8   8   5     3846.44     4530.22    206.52 o 
  -6   8   5     4208.14     4892.32    217.10 o 
  -4   8   5     1904.84     2397.65    172.30 o 
  -2   8   5    23634.57    27641.29    558.06 o 
   0   8   5      477.24      421.26     87.59 o 
   2   8   5     1251.17     1171.83    133.89 o 
   4   8   5     6536.15     7376.17    315.56 o 
   6   8   5       16.48      -20.57     53.97 o 
   8   8   5        1.91      -57.15     57.15 o 
  10   8   5      160.93      103.22     42.22 o 
  12   8   5       55.07       72.16     44.08 o 
  14   8   5      336.05      388.23     48.89 o 
  16   8   5      317.91      240.20     49.64 o 
  18   8   5     1563.02     1350.27     83.54 o 
  20   8   5      810.55      788.93     67.93 o 
  22   8   5      177.52      103.19     37.12 o 
  24   8   5        1.24      -13.21     36.40 o 
  26   8   5        9.37       51.36     32.99 o 
 -31   9   5        0.01      -34.99     34.99 o 
 -29   9   5      280.02      165.13     41.19 o 
 -27   9   5      256.10      302.21     53.54 o 
 -25   9   5      944.01     1105.39     86.05 o 
 -23   9   5      237.58      158.65     55.28 o 
 -21   9   5     5335.11     5174.96    224.95 o 
 -19   9   5     2092.00     1864.33    136.38 o 
 -17   9   5    18645.73    19808.96    401.90 o 
 -15   9   5      114.17      155.87     41.34 o 
 -13   9   5        5.68       47.95     41.34 o 
 -11   9   5      692.05      551.59    100.64 o 
  -9   9   5     1119.30     1180.50    125.87 o 
  -7   9   5      415.08      383.67     69.77 o 
  -5   9   5     7665.22     8077.24    343.09 o 
  -3   9   5      302.41      366.40    106.43 o 
  -1   9   5     6928.38     7230.68    383.07 o 
   1   9   5     2368.66     2318.24    182.29 o 
   3   9   5     1908.90     2023.45    178.10 o 
   5   9   5     2182.44     2215.96    186.09 o 
   7   9   5     2237.00     2491.65    154.24 o 
   9   9   5       28.67       14.43     38.39 o 
  11   9   5      126.50       76.44     36.28 o 
  13   9   5     1800.74     1540.40     88.68 o 
  15   9   5       78.38       -8.60     31.01 o 
  17   9   5      497.48      437.99     50.00 o 
  19   9   5      523.22      386.59     48.01 o 
  21   9   5        0.77      -35.35     35.35 o 
  23   9   5      644.04      644.09     62.85 o 
  25   9   5       59.90       23.93     42.18 o 
 -30  10   5      190.73      225.68     44.50 o 
 -28  10   5        2.03      -32.22     39.72 o 
 -26  10   5      343.18      290.43     52.80 o 
 -24  10   5      522.71      504.76     59.74 o 
 -22  10   5       30.44       18.95     46.98 o 
 -20  10   5      103.48       39.75     51.89 o 
 -18  10   5     6188.57     5720.21    225.42 o 
 -16  10   5     1612.56     1455.48    102.89 o 
 -14  10   5      549.83      630.59     60.25 o 
 -12  10   5     1172.55     1056.80     85.32 o 
 -10  10   5      121.78       89.12     38.36 o 
  -8  10   5     2515.99     2764.64    205.57 o 
  -6  10   5        4.51       27.33     86.26 o 
  -4  10   5      102.22      239.33     72.31 o 
  -2  10   5      691.70     1002.42    158.00 o 
   0  10   5      149.59      147.56     93.56 o 
   2  10   5      469.98      606.79    114.44 o 
   4  10   5     2787.31     2338.28    201.53 o 
   6  10   5        9.68       21.10     41.91 o 
   8  10   5        1.25      -21.10     40.75 o 
  10  10   5        2.14       -5.47     69.41 o 
  12  10   5      250.49      227.65     51.92 o 
  14  10   5      444.24      398.20     61.26 o 
  16  10   5      316.95      245.62     48.95 o 
  18  10   5      358.41      325.52     53.05 o 
  20  10   5     2741.00     2899.54    116.49 o 
  22  10   5     2287.78     2525.57    181.42 o 
  24  10   5       12.75      -24.95     36.88 o 
 -29  11   5      332.33      312.52     52.08 o 
 -27  11   5     3436.69     3205.87    225.82 o 
 -25  11   5      676.97      805.08     78.08 o 
 -23  11   5      862.91      832.26     97.70 o 
 -21  11   5     7807.95     7361.99    254.66 o 
 -19  11   5     3085.36     2872.55    164.05 o 
 -17  11   5        3.38        6.62     41.10 o 
 -15  11   5     4382.35     4076.07    148.95 o 
 -13  11   5     2062.86     2087.09    113.68 o 
 -11  11   5      408.58      443.91     56.32 o 
  -9  11   5     2111.69     2272.98    118.30 o 
  -7  11   5     1726.08     1742.59    101.67 o 
  -5  11   5      299.67      315.00     58.11 o 
  -3  11   5      322.02      406.96     52.83 o 
  -1  11   5     1245.37     1265.51     94.64 o 
   1  11   5     2549.48     2593.17    179.86 o 
   3  11   5      149.11       82.43     76.98 o 
   5  11   5     1658.53     1729.82     89.36 o 
   7  11   5      973.89      956.59     69.91 o 
   9  11   5      232.30       90.12     52.45 o 
  11  11   5       13.61       27.31     46.32 o 
  13  11   5      160.33      131.84     48.67 o 
  15  11   5      306.21      289.51     57.29 o 
  17  11   5       55.10       76.94     43.25 o 
  19  11   5        1.17      -24.12     37.77 o 
  21  11   5       23.84      -22.82     40.92 o 
  23  11   5      104.23      115.33     46.58 o 
 -28  12   5       33.69       56.60     29.17 o 
 -26  12   5        7.29       -8.23     41.49 o 
 -24  12   5        3.95       50.01     40.86 o 
 -22  12   5      260.96      263.27     64.75 o 
 -20  12   5     1082.99      937.78     98.49 o 
 -18  12   5     1656.50     1594.49    105.54 o 
 -16  12   5      566.05      430.29     64.55 o 
 -14  12   5     3062.16     3064.27    170.57 o 
 -12  12   5     1987.74     1874.06    134.32 o 
 -10  12   5        4.60      -23.37     48.11 o 
  -8  12   5      265.79      148.43     48.87 o 
  -6  12   5     7048.45     7282.70    206.20 o 
  -4  12   5      633.31      635.73     64.51 o 
  -2  12   5      939.44      940.86     77.05 o 
   0  12   5     2549.01     2757.75    137.13 o 
   2  12   5     8165.69     8552.90    238.78 o 
   4  12   5      162.73      150.24     71.71 o 
   6  12   5     3234.37     3017.57    134.61 o 
   8  12   5     7050.32     7137.64    187.57 o 
  10  12   5      485.96      447.23     69.19 o 
  12  12   5      149.65       67.21     40.34 o 
  14  12   5       27.99       16.19     48.93 o 
  16  12   5       29.34      -10.16     37.84 o 
  18  12   5       73.05      107.93     39.27 o 
  20  12   5      564.99      602.51     67.97 o 
  22  12   5     1539.34     1987.33    173.37 o 
 -25  13   5        2.52       23.03     31.43 o 
 -23  13   5       68.37       82.41     37.15 o 
 -21  13   5      631.00      558.91     72.79 o 
 -19  13   5       70.27       55.02     47.10 o 
 -17  13   5      515.57      343.80     59.77 o 
 -15  13   5       17.89      -42.82     53.06 o 
 -13  13   5       24.18       44.66     46.58 o 
 -11  13   5       33.45       32.65     48.64 o 
  -9  13   5       17.95      -32.48     47.97 o 
  -7  13   5       25.14      -50.56     50.56 o 
  -5  13   5     4290.70     4566.55    195.45 o 
  -3  13   5     5970.81     6476.23    227.96 o 
  -1  13   5     3171.62     3297.53    191.73 o 
   1  13   5     3930.94     4526.45    220.32 o 
   3  13   5     1605.33     1793.71    118.49 o 
   5  13   5     6528.93     6489.11    193.74 o 
   7  13   5       37.62       85.55     46.42 o 
   9  13   5     3015.30     3060.72    139.50 o 
  11  13   5      110.34       63.61     54.19 o 
  13  13   5      809.93      720.52     87.98 o 
  15  13   5        0.10      -23.67     44.96 o 
  17  13   5       13.68       12.02     44.00 o 
  19  13   5      581.78      653.71     80.56 o 
  21  13   5      785.81     1007.23     94.70 o 
 -24  14   5       12.29      -28.09     31.86 o 
 -22  14   5       69.31       52.70     35.74 o 
 -20  14   5      174.58      164.00     49.07 o 
 -18  14   5       77.32       95.09     58.03 o 
 -16  14   5       63.18       -9.21     47.22 o 
 -14  14   5      252.57      226.22     63.14 o 
 -12  14   5      882.82      894.16     99.02 o 
 -10  14   5      583.58      516.81     75.26 o 
  -8  14   5        3.15       29.86     46.29 o 
  -6  14   5     2492.48     2622.79    151.44 o 
  -4  14   5      551.69      382.49     81.25 o 
  -2  14   5     9113.83     8653.87    305.14 o 
   0  14   5     1256.40     1169.03    120.22 o 
   2  14   5      144.94      176.23     55.13 o 
   4  14   5       80.15       34.15     50.33 o 
   6  14   5      338.12      239.48     55.13 o 
   8  14   5       51.73       52.01     40.34 o 
  10  14   5      179.45      181.71     60.24 o 
  12  14   5       47.70      -29.48     46.20 o 
  14  14   5        4.34      -47.82     47.82 o 
  16  14   5     1440.18     1696.17    100.69 o 
  18  14   5      735.07      821.18     95.32 o 
 -21  15   5       87.53       94.87     42.04 o 
 -19  15   5       35.05       68.77     41.59 o 
 -17  15   5       97.96      170.07     48.54 o 
 -15  15   5      168.92      152.54     49.48 o 
 -13  15   5        1.18       25.09     40.56 o 
 -11  15   5       14.09       12.32     46.10 o 
  -9  15   5      931.31      883.14     90.09 o 
  -7  15   5      239.93      337.09     76.06 o 
  -5  15   5       83.14       15.46     51.80 o 
  -3  15   5     4527.89     4557.21    216.99 o 
  -1  15   5      236.37      247.12     68.84 o 
   1  15   5      461.55      477.19     60.42 o 
   3  15   5     8834.43     8903.55    245.88 o 
   5  15   5       23.50      112.32     46.83 o 
   7  15   5      855.06      863.22     99.05 o 
   9  15   5     2227.38     2153.04    102.01 o 
  11  15   5     1334.46     1238.93    100.87 o 
  13  15   5      251.70      214.74     49.80 o 
  15  15   5        4.93       11.46     46.91 o 
  17  15   5      194.41      130.64     57.64 o 
 -18  16   5        2.03      -36.68     63.68 o 
 -16  16   5        0.13      -38.12     38.12 o 
 -14  16   5      268.14      317.05     80.49 o 
 -12  16   5       47.46      101.69     39.23 o 
 -10  16   5       34.90       74.41     50.36 o 
  -8  16   5      248.50      220.25     77.32 o 
  -6  16   5      507.60      419.83     76.24 o 
  -4  16   5        1.06      -14.93     55.62 o 
  -2  16   5      975.74      876.79     83.00 o 
   0  16   5     3065.85     2949.27    121.10 o 
   2  16   5      564.18      479.17     54.13 o 
   4  16   5       67.55       28.35     38.93 o 
   6  16   5      825.06      850.67     76.78 o 
   8  16   5      111.89       61.19     79.21 o 
  10  16   5      171.44      172.90     51.32 o 
  12  16   5       66.61       52.94     36.08 o 
  14  16   5      324.60      401.25     73.77 o 
 -15  17   5      681.06      688.22     65.09 o 
 -13  17   5        7.99      -50.75     50.75 o 
 -11  17   5       31.91      -40.99     40.99 o 
  -9  17   5      731.51      580.58     81.35 o 
  -7  17   5        0.50      -10.90     36.66 o 
  -5  17   5       18.24        2.96     32.73 o 
  -3  17   5      207.12      222.45     38.30 o 
  -1  17   5       54.65       44.11     30.45 o 
   1  17   5      598.80      666.40     56.49 o 
   3  17   5      124.97      128.94     38.27 o 
   5  17   5       16.84      -27.34     31.68 o 
   7  17   5      300.81      298.83     42.85 o 
   9  17   5      475.11      382.26     52.14 o 
  11  17   5      375.68      288.43     43.37 o 
 -10  18   5      323.87      386.68     58.59 o 
  -8  18   5      353.02      366.30     40.45 o 
  -6  18   5      916.14     1044.64     70.99 o 
  -4  18   5      629.98      692.97     49.07 o 
  -2  18   5       39.63        4.13     33.30 o 
   0  18   5      113.33       64.20     23.56 o 
   2  18   5        8.30      -26.88     39.14 o 
   4  18   5      343.16      333.21     37.76 o 
   6  18   5      183.93      212.05     35.99 o 
 -34   0   6        5.02       58.74     41.63 o 
 -32   0   6        1.05       51.76     51.71 o 
 -30   0   6     2796.65     3254.74    241.46 o 
 -28   0   6      865.84      870.34     99.60 o 
 -26   0   6      153.98      129.12     62.34 o 
 -24   0   6      429.53      318.32     64.72 o 
 -22   0   6     1051.23     1080.25    101.25 o 
 -20   0   6       11.64      -69.14    130.64 o 
 -18   0   6      130.51      292.33    159.46 o 
 -16   0   6     4450.81     4273.55    420.08 o 
 -14   0   6     3005.79     2768.92    307.71 o 
 -12   0   6     9101.51     9488.37    505.57 o 
 -10   0   6     4804.88     5115.77    348.20 o 
  -8   0   6    23253.02    24147.95    805.99 o 
  -6   0   6     9360.47     8760.69    310.72 o 
  -4   0   6      890.80      858.47    112.36 o 
  -2   0   6      102.32       34.28     50.52 o 
   0   0   6     1886.44     1572.34    125.30 o 
   2   0   6    31764.03    27585.21    851.63 o 
   4   0   6     8353.45     7107.99    201.14 o 
   6   0   6     3168.44     2830.35    228.55 o 
   8   0   6    92390.93    94804.94   5364.04 o 
  10   0   6   175338.83   176122.50   9721.01 o 
  12   0   6      776.02      776.58    187.85 o 
  14   0   6     2728.73     2668.98    303.86 o 
  16   0   6       52.98      -15.15     53.44 o 
  18   0   6     7859.57     7263.11    276.85 o 
  20   0   6      558.13      398.82     83.86 o 
  22   0   6     2677.06     3062.81    219.04 o 
  24   0   6      112.37      109.41     50.49 o 
  26   0   6        2.32      -52.43     52.43 o 
  28   0   6      566.04      777.29     90.98 o 
 -35   1   6      136.75      200.33     76.98 o 
 -33   1   6      224.20      124.58     34.72 o 
 -31   1   6      584.01      511.26     53.06 o 
 -29   1   6      456.09      341.37     51.48 o 
 -27   1   6      191.42      150.49     48.65 o 
 -25   1   6      287.49      295.61     49.28 o 
 -23   1   6     1964.77     1992.93     87.17 o 
 -21   1   6      521.30      451.67     74.23 o 
 -19   1   6        0.24     -100.91    100.91 o 
 -17   1   6     6556.73     6373.41    371.18 o 
 -15   1   6     4063.57     4033.53    274.88 o 
 -13   1   6     1196.41     1247.09    149.75 o 
 -11   1   6    26237.04    30685.49    728.22 o 
  -9   1   6     5229.52     5599.29    208.88 o 
  -7   1   6     4900.76     4966.98    167.89 o 
  -5   1   6    15961.74    16858.90    386.04 o 
  -3   1   6    14158.88    14157.71    572.49 o 
  -1   1   6     6414.07     6929.04    191.27 o 
   1   1   6     5853.35     4866.66    222.35 o 
   3   1   6     4741.78     4675.32    148.78 o 
   5   1   6       29.66        5.26     36.04 o 
   7   1   6    25546.57    26053.86    586.72 o 
   9   1   6    15002.46    14464.54    350.02 o 
  11   1   6    34617.45    34177.55    691.67 o 
  13   1   6     5660.97     5848.01    295.19 o 
  15   1   6      104.86      141.37     46.96 o 
  17   1   6        1.08      -47.20     47.20 o 
  19   1   6     6002.14     5755.28    253.93 o 
  21   1   6       58.30        9.15     35.33 o 
  23   1   6      585.89      547.35     54.97 o 
  25   1   6      847.70      729.42     66.04 o 
  27   1   6      312.89      274.53     46.17 o 
  29   1   6      123.11        6.75     36.71 o 
 -34   2   6      519.56      530.56     71.06 o 
 -32   2   6       37.25       65.10     39.34 o 
 -30   2   6     5159.26     5348.88    203.78 o 
 -28   2   6      170.61      181.25     42.67 o 
 -26   2   6      303.92      272.27     46.06 o 
 -24   2   6      536.65      571.83     53.04 o 
 -22   2   6        0.30      -43.13     63.15 o 
 -20   2   6     3476.08     3905.53    350.08 o 
 -18   2   6     8644.90     8748.03    450.64 o 
 -16   2   6      422.55      243.43     98.87 o 
 -14   2   6     2100.56     2164.34    201.42 o 
 -12   2   6    29784.29    35258.19    695.37 o 
 -10   2   6      134.23      165.96     58.36 o 
  -8   2   6      599.74      526.56     77.46 o 
  -6   2   6     1431.63     1503.40     60.91 o 
  -4   2   6     2860.65     3179.81     94.21 o 
  -2   2   6     4153.71     4154.20    107.17 o 
   0   2   6     8561.64     8527.86    196.00 o 
   2   2   6     3323.77     3035.26    120.14 o 
   4   2   6     9934.42     9167.39    200.93 o 
   6   2   6       20.61      -39.64     39.64 o 
   8   2   6       22.84        7.06     42.05 o 
  10   2   6    22047.10    21799.58    392.79 o 
  12   2   6      202.29      112.82     69.06 o 
  14   2   6     9181.05     9160.47    421.83 o 
  16   2   6       47.84       56.22     29.61 o 
  18   2   6       32.15      -61.40     61.40 o 
  20   2   6      212.79      225.06     42.56 o 
  22   2   6       91.66       33.86     35.13 o 
  24   2   6      531.79      449.52     52.60 o 
  26   2   6      360.16      355.17     55.90 o 
  28   2   6      386.97      485.15     60.86 o 
 -35   3   6      401.11      496.53     47.78 o 
 -33   3   6        0.16      -14.78     40.35 o 
 -31   3   6      573.37      547.79     55.77 o 
 -29   3   6      491.54      559.12     59.12 o 
 -27   3   6     4791.69     5192.31    157.06 o 
 -25   3   6     2466.62     2519.01    102.49 o 
 -23   3   6      124.63      -14.99     47.17 o 
 -21   3   6     1583.96     1536.45     75.88 o 
 -19   3   6     1883.63     1781.29    184.60 o 
 -17   3   6      947.39      808.02    127.24 o 
 -15   3   6      935.16      806.67    120.32 o 
 -13   3   6     2600.26     2400.22    173.09 o 
 -11   3   6    21347.27    23512.15    561.93 o 
  -9   3   6     4359.33     4827.60    187.33 o 
  -7   3   6     7641.80     8226.33    193.47 o 
  -5   3   6     1432.29     1412.54     70.46 o 
  -3   3   6       23.92        2.65     28.81 o 
  -1   3   6      919.68      783.46     71.20 o 
   1   3   6     2396.56     2256.74    115.78 o 
   3   3   6       94.09      110.41     47.79 o 
   5   3   6    11923.79    11187.64    329.39 o 
   7   3   6      476.91      252.47     58.45 o 
   9   3   6      501.06      502.13     68.21 o 
  11   3   6     4287.03     3766.88    223.62 o 
  13   3   6       89.14      107.00     63.46 o 
  15   3   6     5038.33     4708.08    145.57 o 
  17   3   6      435.10      528.94     62.27 o 
  19   3   6        0.10       29.08     38.33 o 
  21   3   6      201.02      161.24     56.17 o 
  23   3   6       85.05       82.66     51.94 o 
  25   3   6      157.35      155.31     57.01 o 
  27   3   6       39.76       90.22     49.30 o 
  29   3   6      170.51      245.19     50.24 o 
 -34   4   6      563.26      612.31     51.69 o 
 -32   4   6      615.05      593.88     55.35 o 
 -30   4   6     4933.64     5399.48    234.24 o 
 -28   4   6      903.54      970.63     71.30 o 
 -26   4   6     2158.50     2197.43    101.82 o 
 -24   4   6     1982.06     1994.48     92.92 o 
 -22   4   6      220.72      241.21     40.43 o 
 -18   4   6    15510.74    16790.26    763.62 o 
 -16   4   6     3193.75     2769.42    212.90 o 
 -14   4   6     1581.57     1547.38    150.25 o 
 -12   4   6     6951.13     8114.12    309.58 o 
 -10   4   6      693.14      701.99     89.29 o 
  -8   4   6     7584.39     8225.17    214.68 o 
  -6   4   6     2218.27     2705.41    104.53 o 
  -4   4   6     7394.99     8270.35    215.17 o 
  -2   4   6        2.60       11.38     39.61 o 
   0   4   6      534.64      500.06     66.18 o 
   2   4   6     1184.21      973.30     84.26 o 
   4   4   6     2026.13     2050.91    119.01 o 
   6   4   6       57.29       19.28     46.82 o 
   8   4   6      953.27      826.47     87.59 o 
  10   4   6     1030.55     1064.27    109.21 o 
  12   4   6      121.71       51.21     65.05 o 
  14   4   6     1148.28     1111.71     79.70 o 
  16   4   6      179.15       83.50     31.47 o 
  18   4   6       34.21       47.08     53.86 o 
  20   4   6     3548.12     3426.86    183.79 o 
  22   4   6       32.94       14.03     49.67 o 
  24   4   6       38.30       34.18     42.53 o 
  26   4   6       14.95       31.91     45.71 o 
  28   4   6      253.79      284.58     57.56 o 
 -33   5   6     1351.06     1608.19     71.73 o 
 -31   5   6        0.07      -32.69     32.69 o 
 -29   5   6      506.14      494.09     59.90 o 
 -27   5   6      139.55       77.41     39.28 o 
 -25   5   6       22.81       73.50     33.94 o 
 -23   5   6     2281.99     2162.40    127.97 o 
 -21   5   6     2166.70     2183.51    118.50 o 
 -19   5   6        1.27       82.19     50.57 o 
 -17   5   6     3088.70     3142.37    244.70 o 
 -15   5   6       28.31       62.29     66.58 o 
 -13   5   6      419.96      455.73     98.60 o 
 -11   5   6     1030.56      852.44    119.34 o 
  -9   5   6     6320.05     5967.61    271.20 o 
  -7   5   6     2503.73     2637.23    142.43 o 
  -5   5   6    14083.85    16160.33    450.53 o 
  -3   5   6      295.54      289.37     63.95 o 
  -1   5   6      135.45       26.84     51.35 o 
   1   5   6      628.47      618.18     87.73 o 
   3   5   6     2279.93     1676.40    109.71 o 
   5   5   6     3094.16     2835.67    149.28 o 
   7   5   6      118.95       79.37     53.80 o 
   9   5   6        0.14       -7.47     52.56 o 
  11   5   6      308.42      214.37     64.81 o 
  13   5   6      869.00      809.34     73.61 o 
  17   5   6      992.54      906.18     97.54 o 
  19   5   6     1153.03     1095.12    126.11 o 
  21   5   6      871.82      743.88     86.90 o 
  23   5   6        0.01       19.79     50.43 o 
  25   5   6      237.58      231.82     47.58 o 
  27   5   6      274.20      288.49     57.25 o 
 -34   6   6      533.74      661.87     54.24 o 
 -32   6   6       24.66      -49.84     49.84 o 
 -30   6   6       53.45       48.95     57.49 o 
 -28   6   6      108.73       75.52     48.27 o 
 -26   6   6     5413.97     6199.74    190.46 o 
 -24   6   6     1701.70     2024.45    117.23 o 
 -22   6   6      745.83      698.46    135.73 o 
 -20   6   6    13493.40    13670.51    306.94 o 
 -18   6   6     2085.13     2522.44    131.71 o 
 -16   6   6       31.47      205.43     83.82 o 
 -14   6   6      474.97      513.38    143.49 o 
 -12   6   6       19.61       88.81    105.77 o 
 -10   6   6    33741.65    39271.34    800.38 o 
  -8   6   6     4824.29     5187.39    436.63 o 
  -4   6   6    22156.98    25950.84    616.74 o 
  -2   6   6     7625.31     8194.85    272.88 o 
   0   6   6    10797.03    11901.20    338.23 o 
   2   6   6        6.39        5.05     55.36 o 
   4   6   6    12213.94    13064.46    406.90 o 
   6   6   6     2144.06     1950.94    147.19 o 
   8   6   6     4660.66     4523.66    244.64 o 
  10   6   6     2901.99     2558.26    195.23 o 
  12   6   6       63.53       71.93     41.99 o 
  14   6   6       96.63       39.33     55.17 o 
  16   6   6      183.16      192.88     55.08 o 
  18   6   6      518.75      493.65     73.47 o 
  20   6   6      119.99      137.27     64.61 o 
  22   6   6       27.79       -4.69     49.96 o 
  24   6   6      505.88      593.64     68.18 o 
  26   6   6        0.19      -38.74     38.74 o 
 -33   7   6      218.33      182.22     37.00 o 
 -31   7   6       89.80       55.56     35.65 o 
 -29   7   6        1.50       10.59     43.61 o 
 -27   7   6      455.44      487.51     67.20 o 
 -25   7   6      286.77      287.96     59.30 o 
 -23   7   6      117.15       96.92     52.07 o 
 -21   7   6     4411.76     4404.23    199.84 o 
 -19   7   6      435.85      411.83     86.52 o 
 -17   7   6        6.34       38.48     48.82 o 
 -15   7   6    26972.29    32576.74    962.27 o 
 -13   7   6      206.73      405.96    121.40 o 
 -11   7   6     7596.41     8211.90    393.52 o 
  -9   7   6     1312.73     1078.26    149.70 o 
  -7   7   6    14463.70    16769.77    461.47 o 
  -5   7   6     9076.14    10921.16    352.20 o 
  -3   7   6       64.42      125.25     79.04 o 
  -1   7   6       12.99       24.18     52.41 o 
   1   7   6     3175.59     3212.43    202.94 o 
   3   7   6       46.69      -53.51     53.51 o 
   5   7   6     1075.11      808.32    115.87 o 
   7   7   6     5927.08     5763.41    259.44 o 
   9   7   6      312.50      347.89     82.54 o 
  11   7   6       30.37       74.35     43.28 o 
  13   7   6     7731.61     7689.31    227.27 o 
  15   7   6     1392.62     1397.86     90.10 o 
  17   7   6      660.32      725.33     71.82 o 
  19   7   6       19.07      -45.50     45.50 o 
  21   7   6     1155.77     1039.15     92.27 o 
  23   7   6        1.87      -40.42     41.70 o 
  25   7   6      130.30      116.48     37.76 o 
  27   7   6       33.12       14.61     28.00 o 
 -32   8   6       23.81       49.80     33.69 o 
 -30   8   6      146.38      122.08     41.40 o 
 -28   8   6        0.12      -42.33     42.33 o 
 -26   8   6      281.33      321.03     56.93 o 
 -24   8   6       13.73       -8.25     38.60 o 
 -22   8   6       28.89       13.68     53.82 o 
 -20   8   6       12.34       15.33     54.54 o 
 -18   8   6     3922.28     3900.53    155.08 o 
 -16   8   6       44.77       -4.39     56.99 o 
 -14   8   6       72.28       84.92     43.35 o 
 -12   8   6    16952.61    18632.64    724.69 o 
 -10   8   6      109.36      -39.16     76.91 o 
  -8   8   6     7439.62     8458.59    389.80 o 
  -6   8   6      675.24      721.31    107.41 o 
  -4   8   6       60.06      -22.00     65.23 o 
  -2   8   6       59.72       34.38     65.27 o 
   0   8   6     1067.83      952.29    121.14 o 
   2   8   6      501.52      543.97     98.43 o 
   4   8   6      323.26      336.76     82.35 o 
   6   8   6     9689.12    10162.68    419.84 o 
   8   8   6     1595.33     1433.19    101.11 o 
  10   8   6       27.91       18.39     29.32 o 
  12   8   6      358.26      251.51     42.37 o 
  14   8   6     4389.12     4263.40    276.59 o 
  16   8   6       53.83       28.67     38.56 o 
  18   8   6     1401.72     1430.34     92.16 o 
  20   8   6        4.15      -26.82     37.07 o 
  22   8   6      326.22      229.08     48.24 o 
  24   8   6      190.18      212.06     40.47 o 
  26   8   6      193.84      182.11     35.56 o 
 -31   9   6       36.85      -23.35     23.35 o 
 -29   9   6      102.99       19.08     33.96 o 
 -27   9   6     1389.70     1360.95     89.28 o 
 -25   9   6      449.58      401.43     60.41 o 
 -23   9   6      173.96       16.34     58.51 o 
 -21   9   6      849.55      589.92     89.40 o 
 -19   9   6      146.03      133.71     58.07 o 
 -17   9   6    10201.78    10744.17    278.39 o 
 -15   9   6     5315.59     5265.84    175.77 o 
 -13   9   6     7573.80     8088.34    214.42 o 
 -11   9   6      476.64      388.64     98.00 o 
  -9   9   6      648.59      593.41    122.14 o 
  -7   9   6     9375.15    10590.03    403.28 o 
  -5   9   6       31.37      108.45     61.80 o 
  -3   9   6     1877.95     1702.75    200.71 o 
  -1   9   6     2312.82     1840.54    203.86 o 
   1   9   6       23.34       23.82     60.07 o 
   3   9   6        5.83       10.45     63.31 o 
   5   9   6      888.76      702.05     77.68 o 
   7   9   6      485.23      394.38     80.60 o 
   9   9   6       36.90       -7.08     37.40 o 
  11   9   6       23.77       31.44     54.19 o 
  13   9   6       76.65       78.63     43.17 o 
  15   9   6        2.01      -36.12     46.64 o 
  17   9   6     1231.22     1188.64     84.76 o 
  19   9   6       77.58       70.02     40.94 o 
  21   9   6      564.27      628.54     54.21 o 
  23   9   6      268.47      275.04     47.51 o 
  25   9   6      323.37      498.49     52.06 o 
 -30  10   6       63.14       99.48     27.03 o 
 -28  10   6       62.17       66.39     35.90 o 
 -26  10   6        1.98      -38.84     40.57 o 
 -24  10   6        1.53       -2.06     39.15 o 
 -22  10   6     1734.53     1546.17    126.26 o 
 -20  10   6      112.88       56.41     50.18 o 
 -18  10   6       19.83      -30.22     49.20 o 
 -16  10   6     6667.42     7033.86    205.83 o 
 -14  10   6     6443.61     7047.13    218.58 o 
 -12  10   6     1460.69     1580.65     96.88 o 
 -10  10   6      582.94      647.43     58.12 o 
  -8  10   6      308.39      274.03     48.12 o 
  -6  10   6     4290.35     4413.73    218.42 o 
  -4  10   6      354.85      318.24     92.31 o 
  -2  10   6     3108.78     3446.81    278.00 o 
   0  10   6      779.74      766.10    142.56 o 
   2  10   6      209.49      205.64     97.35 o 
   4  10   6     3258.38     3104.10    123.05 o 
   6  10   6     1282.04     1169.81     76.50 o 
   8  10   6      948.27      936.21     68.83 o 
  10  10   6       97.27      138.54     46.13 o 
  12  10   6       75.41       87.64     47.53 o 
  14  10   6        8.76        3.77     39.54 o 
  16  10   6      598.73      456.83     54.86 o 
  18  10   6      184.31      159.57     39.47 o 
  20  10   6        1.69      -32.74     32.74 o 
  22  10   6       38.37       -4.03     29.82 o 
  24  10   6       32.31       -4.84     45.10 o 
 -29  11   6       14.47      -36.91     36.91 o 
 -27  11   6      315.94      249.30     40.82 o 
 -25  11   6       35.76       55.44     35.04 o 
 -23  11   6        1.01       21.48     39.21 o 
 -21  11   6      495.11      399.21     76.26 o 
 -19  11   6       13.18       65.15     44.44 o 
 -17  11   6     1977.83     1692.20     99.59 o 
 -15  11   6     5032.68     5173.74    186.03 o 
 -13  11   6     1992.57     2135.06    143.38 o 
 -11  11   6     2723.38     2670.09    121.97 o 
  -9  11   6        1.62        1.35     48.91 o 
  -7  11   6     1485.63     1265.71     90.36 o 
  -5  11   6     1798.20     1832.71    101.93 o 
  -3  11   6     2140.77     2011.53    109.35 o 
  -1  11   6        0.76      -57.84     62.83 o 
   1  11   6     1654.26     1409.65    114.76 o 
   3  11   6      604.13      496.96     71.55 o 
   5  11   6     2343.83     2166.13    115.86 o 
   7  11   6     1383.40     1332.30     95.99 o 
   9  11   6        9.32        9.09     43.89 o 
  11  11   6       20.13        6.76     42.63 o 
  13  11   6      636.37      687.37     77.92 o 
  15  11   6      106.68       64.63     46.42 o 
  17  11   6       13.59       36.11     41.82 o 
  19  11   6       12.55       29.51     44.13 o 
  21  11   6      115.67      195.74     45.18 o 
  23  11   6      188.89      280.33     48.63 o 
 -26  12   6        6.89       87.91     34.03 o 
 -24  12   6      411.19      344.18     47.19 o 
 -22  12   6     2262.33     2218.78    136.37 o 
 -20  12   6      165.98       87.72     42.92 o 
 -18  12   6      216.51      262.37     53.92 o 
 -16  12   6      315.79      318.11     57.05 o 
 -14  12   6     4872.18     4580.61    206.99 o 
 -12  12   6     2868.47     2884.29    160.86 o 
 -10  12   6      161.46       60.58     49.41 o 
  -8  12   6      265.98      436.81     69.52 o 
  -6  12   6        0.66        4.21     71.84 o 
  -4  12   6     5199.65     5223.87    168.95 o 
  -2  12   6     6480.27     7002.30    247.92 o 
   0  12   6      289.00      212.56     76.42 o 
   2  12   6     2097.43     1966.67    139.15 o 
   4  12   6     3907.48     3512.64    161.74 o 
   6  12   6     9593.16     9870.30    272.45 o 
   8  12   6      403.39      331.44     70.67 o 
  10  12   6      368.32      290.21     69.69 o 
  12  12   6     5131.22     5439.92    181.97 o 
  14  12   6        7.76      -36.96     58.44 o 
  16  12   6      137.69      166.32     46.88 o 
  18  12   6       79.28       72.96     37.00 o 
  20  12   6       46.09        0.54     55.76 o 
 -25  13   6      601.21      682.68     63.75 o 
 -23  13   6     1149.44     1132.35     90.79 o 
 -21  13   6       46.42       25.80     40.31 o 
 -19  13   6      148.61       67.95     44.45 o 
 -17  13   6       41.40       32.60     49.03 o 
 -15  13   6     1238.98     1138.00    106.02 o 
 -13  13   6       75.69      144.49     55.12 o 
 -11  13   6      128.51      207.42     59.84 o 
  -9  13   6       20.73       30.35     43.55 o 
  -7  13   6     4115.56     4168.31    187.27 o 
  -5  13   6      144.94       63.76     51.71 o 
  -3  13   6     2568.90     2757.54    172.05 o 
  -1  13   6        1.22      -63.75     63.75 o 
   1  13   6    11562.88    12387.19    442.26 o 
   3  13   6    15351.00    15542.07    300.63 o 
   5  13   6     3090.03     3073.57    136.84 o 
   7  13   6     1562.51     1547.09    117.03 o 
   9  13   6      185.08      179.69     58.29 o 
  11  13   6       45.05       35.96     53.83 o 
  13  13   6      785.30      777.58     83.28 o 
  15  13   6      204.39      185.75     53.51 o 
  17  13   6     2066.91     2376.14    117.60 o 
  19  13   6      149.34      129.51     48.02 o 
 -24  14   6       57.60      127.58     36.62 o 
 -22  14   6        8.63      -30.68     43.71 o 
 -20  14   6        0.55        3.81     44.42 o 
 -18  14   6        0.89      -26.72     44.10 o 
 -16  14   6      431.86      346.41     62.43 o 
 -14  14   6      166.43       88.14     49.23 o 
 -12  14   6       16.59       10.00     45.19 o 
 -10  14   6     1753.82     1629.83    120.05 o 
  -8  14   6     1125.17     1332.42    109.92 o 
  -6  14   6      156.28       71.31     48.90 o 
  -4  14   6     2951.83     3112.14    183.29 o 
  -2  14   6       27.36        4.00     63.60 o 
   0  14   6      123.74      145.72     74.27 o 
   2  14   6      790.80      718.10     96.49 o 
   4  14   6    15534.71    16158.44    365.65 o 
   6  14   6      233.50      222.44     54.03 o 
   8  14   6     1009.99     1095.14     97.60 o 
  10  14   6     1002.41      836.16     83.75 o 
  12  14   6      181.31      165.95     49.56 o 
  14  14   6      119.89       99.31     43.76 o 
  16  14   6       83.51       89.66     38.02 o 
  18  14   6      370.62      403.35     62.31 o 
 -21  15   6       10.45       28.08     37.65 o 
 -19  15   6     1123.75      884.84    104.00 o 
 -17  15   6      197.26      224.64     47.00 o 
 -15  15   6      608.58      622.30     71.10 o 
 -13  15   6      494.62      407.90     65.03 o 
 -11  15   6       38.63       52.21     41.47 o 
  -9  15   6      489.25      439.71     68.73 o 
  -7  15   6      484.27      579.21     86.04 o 
  -5  15   6     1738.70     1594.98    130.62 o 
  -3  15   6     1731.71     1774.40    135.74 o 
  -1  15   6     1285.24     1307.37    100.37 o 
   1  15   6       38.48       -4.57     42.19 o 
   3  15   6     1274.80     1568.55    105.19 o 
   5  15   6     1007.07      967.30     84.32 o 
   7  15   6       24.62       13.76     62.10 o 
   9  15   6      874.40      931.55     78.89 o 
  11  15   6      380.46      419.09     54.58 o 
  13  15   6      663.40      656.48     60.98 o 
  15  15   6      822.38     1039.31     87.69 o 
 -18  16   6       14.20      -21.63     28.96 o 
 -16  16   6      971.41      766.48     75.66 o 
 -14  16   6      128.18      116.54     38.42 o 
 -12  16   6      102.78       72.02     49.50 o 
 -10  16   6       34.35      140.28     45.81 o 
  -8  16   6       40.84      -12.24     45.88 o 
  -6  16   6      185.36      127.38     50.69 o 
  -4  16   6      147.20       96.32     54.31 o 
  -2  16   6      146.57      105.65     40.33 o 
   0  16   6      474.69      426.89     59.88 o 
   2  16   6        7.66       27.50     39.72 o 
   4  16   6      101.21       50.57     39.31 o 
   6  16   6      717.41      713.49     82.13 o 
   8  16   6      395.99      401.16     63.39 o 
  10  16   6      144.21      107.41     40.57 o 
  12  16   6      205.06      181.26     39.59 o 
 -15  17   6      173.27      173.80     56.78 o 
 -13  17   6     1564.20     1954.82    118.45 o 
 -11  17   6       65.10      139.18     42.12 o 
  -9  17   6      248.46      195.29     52.21 o 
  -7  17   6       75.87       44.48     40.31 o 
  -5  17   6        3.08       28.17     27.42 o 
  -3  17   6      244.36      275.70     38.56 o 
  -1  17   6      460.85      441.84     53.61 o 
   1  17   6       70.26       56.85     31.39 o 
   3  17   6        0.77      -17.89     29.85 o 
   5  17   6      393.19      331.07     50.77 o 
   7  17   6       27.94       -3.94     43.44 o 
   9  17   6       95.33       39.94     24.79 o 
  -8  18   6        5.23      -24.84     24.84 o 
  -6  18   6       18.91       11.38     28.36 o 
  -4  18   6      251.64      161.42     42.93 o 
  -2  18   6      542.48      531.28     43.61 o 
   0  18   6      925.62     1106.63     56.51 o 
   2  18   6     1128.77     1157.40     53.25 o 
 -35   1   7       14.91      -31.64     31.64 o 
 -33   1   7     2620.08     3313.02    170.62 o 
 -31   1   7      121.99      112.14     38.19 o 
 -29   1   7       18.26        6.10     42.09 o 
 -27   1   7     2523.44     2627.03    118.76 o 
 -25   1   7       90.30       42.68     42.47 o 
 -23   1   7      447.12      359.94     51.00 o 
 -21   1   7     1072.20      980.50     73.60 o 
 -19   1   7      354.51      202.58    114.73 o 
 -17   1   7     2358.35     2489.01    243.53 o 
 -15   1   7     2281.79     2259.21    215.69 o 
 -13   1   7     1576.79     1392.18    182.17 o 
 -11   1   7      958.83     1195.49    142.90 o 
  -9   1   7      696.46      832.96     98.24 o 
  -7   1   7     8259.84     8111.25    228.05 o 
  -5   1   7       42.24       94.14     48.87 o 
  -3   1   7     2027.16     1939.80     81.98 o 
  -1   1   7     4093.16     3349.45    184.29 o 
   1   1   7      473.97      399.04     56.64 o 
   3   1   7       21.69       22.55     33.15 o 
   5   1   7     8588.55     8336.16    219.45 o 
   7   1   7    38118.49    36525.51    682.82 o 
   9   1   7     1590.54     1480.30    143.49 o 
  11   1   7      432.09      411.31    131.82 o 
  13   1   7      343.13      413.12     66.68 o 
  15   1   7       54.04       96.02     49.97 o 
  17   1   7      570.27      543.37     61.86 o 
  19   1   7       28.18       99.91     47.26 o 
  21   1   7       99.24      111.31     33.46 o 
  23   1   7        1.30       28.87     53.81 o 
  25   1   7      829.42     1041.68     76.35 o 
  27   1   7       38.36        5.30     32.71 o 
 -34   2   7      517.35      646.22     65.57 o 
 -32   2   7       36.32       89.75     38.72 o 
 -30   2   7      849.69      918.65     76.35 o 
 -28   2   7     1377.74     1384.19     91.64 o 
 -26   2   7      133.38      131.31     44.37 o 
 -24   2   7      423.49      505.25     63.14 o 
 -22   2   7      141.56      110.33     73.70 o 
 -20   2   7     1368.18     1225.64     87.95 o 
 -18   2   7       67.45      102.17     91.40 o 
 -16   2   7      119.27       -9.39    137.93 o 
 -14   2   7    12117.41    13118.91    726.99 o 
 -12   2   7       40.75        8.40     66.67 o 
 -10   2   7    14349.16    15057.89    491.87 o 
  -8   2   7    24204.68    26336.49    447.43 o 
  -6   2   7      654.62      554.30     54.02 o 
  -4   2   7      426.10      300.01     37.77 o 
  -2   2   7      107.66       94.35     32.04 o 
   0   2   7     2234.66     1666.41    104.78 o 
   2   2   7      944.23      860.61     72.70 o 
   4   2   7     5524.45     5158.73    168.57 o 
   6   2   7     2914.96     2974.52    154.53 o 
   8   2   7     4285.57     4382.56    195.67 o 
  10   2   7     9035.76     8609.61    315.22 o 
  12   2   7      902.07      778.72    167.04 o 
  14   2   7      183.80      113.21     39.13 o 
  16   2   7       64.71       41.52     36.02 o 
  18   2   7       19.63      -41.22     41.22 o 
  20   2   7      879.05      728.37     68.64 o 
  22   2   7      493.92      522.87     65.23 o 
  24   2   7     1472.79     1682.73    110.07 o 
  26   2   7      244.56      243.87     64.78 o 
  28   2   7       19.74      -29.80     41.10 o 
 -35   3   7      685.92      547.71     77.32 o 
 -33   3   7      518.07      527.75     55.42 o 
 -31   3   7      250.66      121.15     36.60 o 
 -29   3   7        2.69        7.87     38.58 o 
 -27   3   7     5249.06     5762.15    166.65 o 
 -25   3   7     1025.18      993.83     71.77 o 
 -23   3   7      978.63     1114.67     79.53 o 
 -21   3   7       10.06       12.40     37.47 o 
 -19   3   7        7.07       -0.53     82.15 o 
 -17   3   7     1904.26     2313.26    274.46 o 
 -15   3   7      154.51      146.94     95.76 o 
 -13   3   7        0.02      -31.87     71.56 o 
 -11   3   7     4527.54     4876.93    271.16 o 
  -9   3   7     8177.36     9388.16    351.80 o 
  -7   3   7       67.00       41.91     49.10 o 
  -5   3   7     6602.28     6678.39    209.64 o 
  -3   3   7     1183.10     1059.68     77.10 o 
  -1   3   7      170.15      159.69     43.09 o 
   1   3   7     3923.43     3800.76    153.20 o 
   3   3   7      164.61      108.89     44.95 o 
   5   3   7    14383.09    14142.70    311.31 o 
   7   3   7     1528.35     1383.61    101.23 o 
   9   3   7      851.72      711.46     94.81 o 
  11   3   7      718.26      525.93    102.32 o 
  13   3   7        0.82       47.69     39.76 o 
  15   3   7      986.69      898.91     76.27 o 
  17   3   7       26.23       76.88     72.54 o 
  19   3   7      145.99      136.01     49.90 o 
  21   3   7       90.89       96.29     62.64 o 
  23   3   7      527.96      531.19     84.19 o 
  25   3   7       50.24       41.86     54.27 o 
  27   3   7      218.71      256.18     56.97 o 
 -34   4   7      110.87      183.13     49.88 o 
 -32   4   7       80.69       55.46     33.97 o 
 -30   4   7       35.93        8.48     37.26 o 
 -28   4   7     1406.89     1397.18     86.10 o 
 -26   4   7     7751.80     8349.06    272.97 o 
 -24   4   7      434.12      503.86     64.02 o 
 -22   4   7     1491.21     1511.98     96.45 o 
 -20   4   7      677.47      652.57     72.34 o 
 -18   4   7        0.29       98.48    225.21 o 
 -16   4   7      493.75      357.49    110.47 o 
 -14   4   7     7871.75     7858.20    612.51 o 
 -12   4   7     6166.85     5835.61    444.82 o 
 -10   4   7      792.90      744.88    135.85 o 
  -8   4   7     2644.66     2170.04    201.65 o 
  -6   4   7      105.53       64.09     46.18 o 
  -4   4   7     4344.68     4092.38    161.47 o 
  -2   4   7     1721.18     1680.57    104.66 o 
   0   4   7        0.26       17.36     39.52 o 
   2   4   7     2078.45     2093.89    123.12 o 
   4   4   7     1173.38     1268.12     96.63 o 
   6   4   7     3626.23     3072.66    161.42 o 
   8   4   7     2383.56     1949.57    122.01 o 
  10   4   7       48.33      -51.70     85.03 o 
  12   4   7      207.94      197.26     42.10 o 
  14   4   7      673.43      577.83     60.00 o 
  16   4   7      827.47      732.01     84.29 o 
  18   4   7       87.49       46.21     56.65 o 
  20   4   7     2058.22     2382.54    153.53 o 
  22   4   7      211.61      195.14     66.23 o 
  24   4   7       15.64       25.91     54.58 o 
  26   4   7      480.12      670.67     76.25 o 
 -33   5   7       95.61       36.85     32.30 o 
 -31   5   7      241.38      172.78     52.40 o 
 -29   5   7        3.80      -43.91     43.91 o 
 -27   5   7      207.01      171.95     51.19 o 
 -25   5   7      394.45      377.12     60.75 o 
 -23   5   7     2298.39     2447.67    136.06 o 
 -21   5   7     6039.64     5513.85    209.30 o 
 -19   5   7      797.35      762.71     85.16 o 
 -17   5   7     5626.46     5045.98    363.38 o 
 -15   5   7      536.40      605.46    208.83 o 
 -13   5   7     1234.03     1398.91    270.28 o 
 -11   5   7     1505.87     1323.79    274.99 o 
  -9   5   7       73.51       -4.01     75.13 o 
  -7   5   7     3170.98     3236.02    160.42 o 
  -5   5   7    24022.67    27444.47    586.04 o 
  -3   5   7     8228.30     8213.58    315.61 o 
  -1   5   7        3.33       -0.41     51.22 o 
   1   5   7     1469.03     1594.36    129.46 o 
   3   5   7      497.16      612.45     80.65 o 
   5   5   7     2205.68     1921.55    124.23 o 
   7   5   7     1377.67     1114.72    118.76 o 
   9   5   7      380.25      277.03     88.08 o 
  11   5   7      122.87      -10.94     57.55 o 
  13   5   7      381.32      262.78     43.61 o 
  15   5   7        4.12       -2.35     39.02 o 
  17   5   7      599.11      492.85     83.92 o 
  19   5   7      434.79      310.72     76.52 o 
  21   5   7        2.29      -50.00     50.00 o 
  23   5   7        0.17      -17.82     41.77 o 
  25   5   7       41.45       52.20     45.37 o 
  27   5   7       10.64      -40.99     40.99 o 
 -32   6   7       14.29      -32.27     37.07 o 
 -30   6   7     1504.15     1365.78     88.50 o 
 -28   6   7      483.39      404.43     61.88 o 
 -26   6   7        0.09      -23.23     42.99 o 
 -24   6   7      214.05      306.88     62.25 o 
 -22   6   7      890.45      785.30     84.52 o 
 -20   6   7     2110.78     2069.67    187.73 o 
 -18   6   7     2952.87     3092.32    162.95 o 
 -16   6   7    13382.57    15281.07    884.63 o 
 -14   6   7      282.85       68.01    119.71 o 
 -12   6   7      567.65      468.57    151.73 o 
 -10   6   7       84.20       66.82    101.61 o 
  -8   6   7     1815.74     1732.85    173.90 o 
  -6   6   7     2886.50     2983.90    219.84 o 
  -4   6   7     1839.97     2113.08    201.86 o 
  -2   6   7       18.48      -27.52     64.72 o 
   0   6   7     1024.95      909.51    107.65 o 
   2   6   7      201.40       88.24     67.68 o 
   4   6   7     1685.27     1420.48    151.55 o 
   6   6   7       23.35        1.98     50.69 o 
   8   6   7      776.94      757.53    105.89 o 
  10   6   7     2379.55     2305.26    100.98 o 
  12   6   7       42.18        7.79     38.07 o 
  14   6   7      294.78       94.99     52.59 o 
  16   6   7      534.51      514.19     70.78 o 
  18   6   7      509.32      361.00     74.92 o 
  20   6   7       22.18       27.44     55.55 o 
  22   6   7        0.03      -11.26     45.00 o 
  24   6   7       10.85       10.54     38.32 o 
  26   6   7      121.65      121.64     39.35 o 
 -33   7   7       17.15       56.28     31.42 o 
 -31   7   7       52.84      -30.40     37.14 o 
 -29   7   7      656.69      620.06     64.55 o 
 -27   7   7      256.23      190.77     51.27 o 
 -25   7   7     1473.04     1496.96    100.54 o 
 -23   7   7      740.56      842.48     86.79 o 
 -21   7   7        0.24       46.42     47.17 o 
 -19   7   7      814.47      693.32     63.39 o 
 -17   7   7     2204.69     2322.57    102.84 o 
 -15   7   7     2216.86     2204.83    162.87 o 
 -13   7   7     3320.99     3154.94    327.30 o 
 -11   7   7      215.18      275.84    153.76 o 
  -9   7   7     2216.36     2186.81    282.06 o 
  -7   7   7      264.39      332.85     87.24 o 
  -5   7   7     1402.07     1248.02    162.87 o 
  -3   7   7      580.78      485.44    104.62 o 
  -1   7   7     1973.97     1755.83    203.05 o 
   1   7   7     7010.76     6622.21    302.90 o 
   3   7   7     2654.51     2363.04    176.30 o 
   5   7   7     3433.07     3498.07    302.78 o 
   7   7   7      170.13       59.92     90.30 o 
   9   7   7      122.65       80.90     31.92 o 
  11   7   7      107.66       20.45     33.25 o 
  13   7   7       26.62      -38.02     54.02 o 
  15   7   7        3.78       13.39     42.03 o 
  17   7   7       43.51       38.16     47.48 o 
  19   7   7     1108.81      987.28    101.62 o 
  21   7   7       30.58       78.57     43.56 o 
  23   7   7       97.19       35.81     50.73 o 
  25   7   7      349.64      367.55     45.35 o 
 -32   8   7       28.61      -30.10     30.10 o 
 -30   8   7      164.06       66.90     35.27 o 
 -28   8   7        2.61      -14.51     41.01 o 
 -26   8   7      224.56      193.49     52.06 o 
 -24   8   7     2492.59     2370.12    138.89 o 
 -22   8   7     1921.01     1833.02    141.70 o 
 -20   8   7     5743.45     5444.16    224.12 o 
 -18   8   7     1367.26     1311.57     87.92 o 
 -16   8   7     3283.09     3521.55    149.65 o 
 -14   8   7     3443.82     3577.76    170.11 o 
 -12   8   7     5812.51     6324.77    465.96 o 
 -10   8   7        5.57      -48.21    109.10 o 
  -8   8   7      835.11      562.74    122.51 o 
  -6   8   7     8146.33     9677.89    505.45 o 
  -4   8   7      371.22      340.73    110.79 o 
  -2   8   7     3425.63     3515.56    268.40 o 
   0   8   7      166.76       85.28     65.24 o 
   2   8   7     3676.24     3622.30    227.29 o 
   4   8   7     2383.38     2677.79    202.98 o 
   6   8   7      111.21       65.39     35.62 o 
   8   8   7      707.04      661.49     55.27 o 
  10   8   7     1233.33     1209.59     75.94 o 
  12   8   7       28.34       46.05     39.93 o 
  14   8   7      345.90      275.13     55.87 o 
  16   8   7       30.73       69.94     44.06 o 
  18   8   7       78.86      138.49     44.28 o 
  20   8   7       64.65      -10.25     34.83 o 
  22   8   7       52.83       27.82     31.68 o 
  24   8   7       83.10       98.58     28.62 o 
 -31   9   7      302.99      343.84     42.25 o 
 -29   9   7      363.89      333.02     47.90 o 
 -27   9   7      223.53      160.45     44.87 o 
 -25   9   7       32.81       35.21     35.40 o 
 -23   9   7      231.16       82.11     59.62 o 
 -21   9   7      122.54       49.03     57.45 o 
 -19   9   7      332.22      209.85     65.82 o 
 -17   9   7     2894.13     2715.86    151.16 o 
 -15   9   7     2115.55     1725.59    132.04 o 
 -13   9   7      529.06      500.90     60.64 o 
 -11   9   7     6992.91     7106.71    213.18 o 
  -9   9   7     1515.95     1804.17    184.56 o 
  -7   9   7     1323.01     1658.05    187.99 o 
  -5   9   7     2340.78     2443.19    234.20 o 
  -3   9   7     2218.26     2111.55    217.11 o 
  -1   9   7     1859.69     1810.75    204.96 o 
   1   9   7      345.75      242.97     97.02 o 
   3   9   7     1574.18     1556.96    103.81 o 
   5   9   7        0.37      -17.63     38.62 o 
   7   9   7      171.70      214.28     39.23 o 
   9   9   7      537.02      513.39     53.83 o 
  11   9   7      941.16     1017.69     82.44 o 
  13   9   7      977.85      870.69     78.47 o 
  15   9   7       25.88      -37.25     38.03 o 
  17   9   7      494.28      451.93     54.69 o 
  19   9   7     1678.19     1855.30     98.13 o 
  21   9   7       11.91      -36.88     36.88 o 
  23   9   7       17.73       -8.98     32.14 o 
 -30  10   7       90.64       -1.67     40.52 o 
 -28  10   7       66.36       11.50     29.49 o 
 -26  10   7      127.47      133.10     42.36 o 
 -24  10   7        3.81      -38.68     40.21 o 
 -22  10   7     1780.73     1715.37    128.95 o 
 -20  10   7     2936.26     2858.65    138.49 o 
 -18  10   7     1639.12     1675.28    126.04 o 
 -16  10   7       50.92      -52.95     52.95 o 
 -14  10   7        4.14      -48.45     55.97 o 
 -12  10   7     7659.13     7574.39    201.17 o 
 -10  10   7      505.73      385.66     52.28 o 
  -8  10   7     1470.83     1563.15     90.93 o 
  -6  10   7     1417.79     1155.30     79.50 o 
  -4  10   7      532.26      547.08     53.06 o 
  -2  10   7      788.75      617.69     66.58 o 
   0  10   7       27.47      -25.31     56.00 o 
   2  10   7       49.70       55.69     40.20 o 
   4  10   7       62.99      126.76     45.97 o 
   6  10   7       57.98       63.96     43.48 o 
   8  10   7      190.74      129.31     44.11 o 
  10  10   7        1.67       60.44     44.76 o 
  12  10   7      180.46      182.37     45.39 o 
  14  10   7      818.05      751.99     65.36 o 
  16  10   7      149.64       97.53     36.71 o 
  18  10   7       16.48      -21.48     33.06 o 
  20  10   7       71.63       10.83     29.03 o 
  22  10   7       64.30      101.43     32.89 o 
 -29  11   7      588.71      570.74     52.06 o 
 -27  11   7      341.70      386.43     39.88 o 
 -25  11   7      142.87       71.29     31.70 o 
 -23  11   7     2201.36     1808.79     95.88 o 
 -21  11   7    10567.15     9793.84    318.60 o 
 -19  11   7      236.92      201.66     55.81 o 
 -17  11   7     3510.38     3445.87    182.83 o 
 -15  11   7    10045.55     9349.27    246.62 o 
 -13  11   7     8072.25     8222.19    263.03 o 
 -11  11   7      374.64      248.45     52.88 o 
  -9  11   7      894.35      817.98     73.30 o 
  -7  11   7      429.36      385.00     52.37 o 
  -5  11   7     1043.37     1017.73     76.19 o 
  -3  11   7      714.76      544.89     60.43 o 
  -1  11   7      985.75      944.47     87.37 o 
   1  11   7     1642.81     1608.08    121.97 o 
   3  11   7     1981.88     1980.70    122.52 o 
   5  11   7     1055.17      954.05     92.20 o 
   7  11   7      221.01      228.41     48.43 o 
   9  11   7        1.77      -42.99     42.99 o 
  11  11   7     6657.86     6899.61    185.65 o 
  13  11   7       41.56       54.78     40.89 o 
  15  11   7      212.73      174.56     41.70 o 
  17  11   7      370.17      366.79     56.21 o 
  19  11   7      484.21      549.64     66.03 o 
  21  11   7      259.77      280.97     58.43 o 
 -26  12   7      171.33      123.39     33.98 o 
 -24  12   7        0.81       21.67     29.85 o 
 -22  12   7       53.36       60.83     42.43 o 
 -20  12   7       92.33       33.65     41.08 o 
 -18  12   7      972.44     1068.80     89.32 o 
 -16  12   7      367.25      454.78     68.99 o 
 -14  12   7     2088.95     2015.26    108.43 o 
 -12  12   7     1456.59     1218.49     95.29 o 
 -10  12   7      150.69       78.20     41.85 o 
  -8  12   7     2182.74     1978.99    131.62 o 
  -6  12   7       22.88      -50.24     50.24 o 
  -4  12   7      579.83      537.39     84.82 o 
  -2  12   7     4458.77     4595.63    304.99 o 
   0  12   7     5342.35     5212.08    224.50 o 
   2  12   7      133.96       19.73     55.06 o 
   4  12   7       61.89       74.41     66.71 o 
   6  12   7     4550.35     5060.03    206.39 o 
   8  12   7     2221.03     2095.12    141.75 o 
  10  12   7      138.79      129.90     52.59 o 
  12  12   7      519.35      543.68     70.81 o 
  14  12   7      493.14      401.75     58.09 o 
  16  12   7        2.02       37.74     38.73 o 
  18  12   7      489.91      540.90     73.53 o 
  20  12   7      148.63      254.10     47.52 o 
 -25  13   7      102.09      112.71     35.59 o 
 -23  13   7       95.48       73.59     38.79 o 
 -21  13   7      402.78      321.32     68.18 o 
 -19  13   7       18.88      -42.79     42.79 o 
 -17  13   7       83.62       53.20     64.74 o 
 -15  13   7      225.38      178.96     59.60 o 
 -13  13   7      136.67      137.45     48.57 o 
 -11  13   7      321.67      239.63     62.21 o 
  -9  13   7        0.10      -39.74     47.23 o 
  -7  13   7      723.20      734.63     82.71 o 
  -5  13   7        2.48      -66.28     66.28 o 
  -3  13   7     4989.29     5100.48    275.45 o 
  -1  13   7      415.92      645.04    107.98 o 
   1  13   7     7944.84     8529.71    245.97 o 
   3  13   7      480.21      458.00     82.43 o 
   5  13   7     4374.60     4739.91    187.20 o 
   7  13   7     3802.39     4030.29    175.16 o 
   9  13   7       83.58      105.93     55.03 o 
  11  13   7     4270.12     4724.47    283.32 o 
  13  13   7      770.56      763.46     81.21 o 
  15  13   7      574.13      600.48     68.25 o 
  17  13   7       66.23      136.54     45.92 o 
 -22  14   7      324.09      356.74     50.80 o 
 -20  14   7       35.79       93.72     42.86 o 
 -18  14   7      114.77      167.41     54.67 o 
 -16  14   7        1.45      -35.16     38.58 o 
 -14  14   7       52.84       45.71     43.24 o 
 -12  14   7      787.64      819.54     76.61 o 
 -10  14   7     1236.43     1199.52    102.48 o 
  -8  14   7     1134.68     1260.80    102.90 o 
  -6  14   7      984.82      816.24     97.04 o 
  -4  14   7     2952.78     3169.88    218.68 o 
  -2  14   7      218.85      102.66     66.34 o 
   0  14   7     1211.38     1117.55    112.18 o 
   2  14   7     2013.20     1938.11    247.92 o 
   4  14   7        0.02       11.44     41.18 o 
   6  14   7     6749.63     6974.17    513.09 o 
   8  14   7     1128.43      986.69     87.44 o 
  10  14   7       72.96       56.95     37.64 o 
  12  14   7       13.92      -43.92     43.92 o 
  14  14   7        0.34      -31.57     31.57 o 
  16  14   7      129.69      141.80     29.15 o 
 -21  15   7       24.10       -3.91     31.81 o 
 -19  15   7      130.11       96.06     33.35 o 
 -17  15   7     1697.68     1402.70    109.10 o 
 -15  15   7      758.12     1001.64    133.38 o 
 -13  15   7       61.07       67.55     40.30 o 
 -11  15   7       11.13       14.82     35.09 o 
  -9  15   7       13.09      -21.09     42.79 o 
  -7  15   7     1350.36     1226.74    106.13 o 
  -5  15   7      429.73      401.16     67.59 o 
  -3  15   7     1682.58     1812.45    158.58 o 
  -1  15   7     4141.25     4112.66    192.07 o 
   1  15   7      370.88      326.09     57.52 o 
   3  15   7     1918.22     1956.79    110.76 o 
   5  15   7      944.79     1075.99    100.32 o 
   7  15   7       48.76       67.15     39.68 o 
   9  15   7      953.95      958.92     75.72 o 
  11  15   7      552.01      570.42     56.01 o 
  13  15   7       74.51       83.68     33.60 o 
 -18  16   7       10.49      -40.66     40.66 o 
 -16  16   7      226.22      133.46     40.67 o 
 -14  16   7      288.75      324.03     66.53 o 
 -12  16   7      404.09      482.38     68.77 o 
 -10  16   7      152.14      117.48     48.11 o 
  -8  16   7        0.02       25.49     39.05 o 
  -6  16   7      242.33      238.17     47.46 o 
  -4  16   7        1.68      -43.02     43.02 o 
  -2  16   7     1088.78     1230.49     77.78 o 
   0  16   7      134.08      161.20     39.15 o 
   2  16   7      200.78      170.82     62.66 o 
   4  16   7        4.30       14.61     38.02 o 
   6  16   7      256.45      150.39     45.49 o 
   8  16   7        4.03      -35.90     35.90 o 
  10  16   7      433.18      403.32     50.92 o 
 -13  17   7       75.93       72.98     45.54 o 
 -11  17   7      155.19      169.43     57.48 o 
  -9  17   7      432.97      384.10     53.61 o 
  -7  17   7      706.79      755.80     53.99 o 
  -5  17   7      583.35      543.77     49.82 o 
  -3  17   7       14.55      -22.28     28.38 o 
  -1  17   7       23.62      -30.54     30.54 o 
   1  17   7      383.47      339.90     46.53 o 
   3  17   7        4.35       -1.58     31.49 o 
   5  17   7       42.47       76.31     38.43 o 
   7  17   7        0.65      -26.45     26.45 o 
  -6  18   7       50.55       45.64     24.38 o 
  -4  18   7       67.76       79.57     28.82 o 
  -2  18   7      108.27       84.93     34.37 o 
 -34   0   8        0.68       79.45     50.02 o 
 -32   0   8      187.45      264.42     84.37 o 
 -30   0   8        0.70      -60.16     60.16 o 
 -28   0   8      138.24      149.20     71.15 o 
 -26   0   8       32.24       41.14     60.37 o 
 -24   0   8     3271.88     3411.47    192.47 o 
 -22   0   8        1.07      -74.13     74.13 o 
 -20   0   8     1469.49     1610.85    163.06 o 
 -18   0   8      747.78      943.67    260.10 o 
 -16   0   8     7538.23     6755.36    526.16 o 
 -14   0   8     2406.52     3047.22    337.20 o 
 -12   0   8       32.29       62.31    114.66 o 
 -10   0   8     6557.50     6740.08    587.32 o 
  -8   0   8    18132.19    19400.47   1486.82 o 
  -6   0   8      682.13      592.37    113.30 o 
  -4   0   8     6959.40     6845.06    322.41 o 
  -2   0   8     8549.37     7023.56    331.93 o 
   0   0   8      427.38      303.38     97.36 o 
   2   0   8    24954.11    25624.80   2045.12 o 
   4   0   8     8146.79     8515.67    427.39 o 
   6   0   8      838.58      619.68    132.09 o 
   8   0   8     2306.22     1860.24    239.44 o 
  10   0   8     2506.29     2382.34    297.89 o 
  12   0   8     1558.96     1414.56    136.09 o 
  14   0   8    21878.07    22887.65    685.01 o 
  16   0   8    41055.40    45525.68   2004.83 o 
  18   0   8     2670.81     2707.05    176.10 o 
  20   0   8      444.12      353.34     78.99 o 
  22   0   8       38.93      107.36     61.91 o 
  24   0   8     1214.85     1008.49    125.36 o 
  26   0   8      439.42      643.75     79.15 o 
 -35   1   8       12.50      162.24     52.60 o 
 -33   1   8      960.83     1145.81     93.49 o 
 -31   1   8      586.92      546.76     67.25 o 
 -29   1   8      661.76      663.94     72.09 o 
 -27   1   8        9.39      -44.07     44.07 o 
 -25   1   8     1544.04     1481.74     97.19 o 
 -23   1   8      611.60      646.56     66.39 o 
 -21   1   8      351.59      230.14     42.74 o 
 -19   1   8        5.36       57.46    120.80 o 
 -17   1   8     1386.79     1280.27    180.94 o 
 -15   1   8     1512.07     1193.02    161.94 o 
 -13   1   8    11084.86    11310.52    427.78 o 
 -11   1   8     5782.51     5778.41    330.87 o 
  -9   1   8     4366.98     4416.57    186.14 o 
  -7   1   8     1727.44     1834.10    123.07 o 
  -5   1   8    19545.85    21606.08    396.09 o 
  -3   1   8     8141.13     8142.83    193.15 o 
  -1   1   8      534.43      370.62     53.20 o 
   1   1   8      703.03      473.02     59.26 o 
   3   1   8    10884.23    11015.36    500.91 o 
   5   1   8     4576.21     4397.10    216.08 o 
   7   1   8     5019.42     4612.75    233.23 o 
   9   1   8       18.28       91.44     72.38 o 
  11   1   8       16.06      151.58     68.26 o 
  13   1   8      292.28      184.44     44.91 o 
  15   1   8    12440.92    13207.45    255.37 o 
  17   1   8    10874.62    11195.21    269.54 o 
  19   1   8     2517.45     2429.89    119.02 o 
  21   1   8      200.89      197.30     46.13 o 
  23   1   8      276.10      354.80     56.05 o 
  25   1   8     1975.94     2425.76    112.51 o 
  27   1   8      164.46      188.18     46.42 o 
 -34   2   8      185.55      274.49     59.58 o 
 -32   2   8      112.44      118.82     43.02 o 
 -30   2   8       49.68       21.35     45.42 o 
 -28   2   8        3.48      -47.28     47.28 o 
 -26   2   8       30.14       15.29     45.01 o 
 -24   2   8    13299.29    13421.09    431.63 o 
 -22   2   8        4.45      -46.95     46.95 o 
 -20   2   8     1507.74     1767.41    103.95 o 
 -18   2   8      200.20      128.86    214.96 o 
 -16   2   8      309.10      146.05    120.01 o 
 -14   2   8      113.30       16.56     71.00 o 
 -12   2   8     5555.41     5662.70    668.08 o 
 -10   2   8      956.94      886.96    104.93 o 
  -8   2   8     1732.86     1749.36    131.70 o 
  -6   2   8    19026.73    19916.26    508.47 o 
  -4   2   8     2217.31     2299.29    125.05 o 
  -2   2   8     3238.28     2987.12    129.08 o 
   0   2   8      134.25      167.66     46.35 o 
   2   2   8        1.76        7.27     39.41 o 
   4   2   8      978.09      900.36     92.30 o 
   6   2   8     1901.95     1708.82    117.04 o 
   8   2   8     1216.04      874.05     97.93 o 
  10   2   8      175.46      106.79     77.27 o 
  12   2   8      189.95      267.80     49.57 o 
  14   2   8      385.21      247.37     39.53 o 
  16   2   8     2983.07     2849.07    136.12 o 
  18   2   8       55.68       20.13     43.56 o 
  20   2   8      532.54      479.80     69.60 o 
  22   2   8       32.54       11.29     60.87 o 
  24   2   8      113.47      176.67     61.57 o 
  26   2   8        0.18      -43.86     43.86 o 
 -35   3   8      154.62       54.23     81.20 o 
 -33   3   8      174.12       83.90     47.02 o 
 -31   3   8       17.21       -2.34     46.82 o 
 -29   3   8      896.91      996.80     85.73 o 
 -27   3   8      105.17       59.64     46.39 o 
 -25   3   8     3663.54     3788.89    144.18 o 
 -23   3   8      564.30      754.77     85.91 o 
 -21   3   8     7154.84     6410.77    260.98 o 
 -19   3   8       20.94        7.37    103.15 o 
 -17   3   8      709.00      642.46    138.54 o 
 -15   3   8     2080.13     2018.00    251.82 o 
 -13   3   8     4112.47     3951.60    383.60 o 
 -11   3   8     1977.26     1610.17    134.63 o 
  -9   3   8       32.74      194.03    196.35 o 
  -7   3   8     1678.19     1314.61    172.45 o 
  -5   3   8    15529.66    15630.68    373.77 o 
  -3   3   8     3590.80     3904.21    147.88 o 
  -1   3   8      345.26      303.14     54.03 o 
   1   3   8     1974.58     1569.03    106.75 o 
   3   3   8      885.68      810.56     84.69 o 
   5   3   8      849.88      595.34     83.20 o 
   7   3   8       21.54      -58.22     58.22 o 
   9   3   8      325.12      255.68     83.84 o 
  11   3   8     2766.77     2644.35    120.19 o 
  13   3   8       68.68       28.12     49.69 o 
  15   3   8      753.86      767.04     75.27 o 
  17   3   8     1160.80      887.69     86.43 o 
  19   3   8      247.55      246.26     70.76 o 
  21   3   8      404.96      458.89     78.15 o 
  23   3   8      168.88      155.74     56.25 o 
  25   3   8      240.17      151.38     74.22 o 
 -34   4   8      383.88      458.65     61.44 o 
 -32   4   8      549.34      509.96     73.06 o 
 -30   4   8        9.91      -16.86     40.66 o 
 -28   4   8      260.59      151.13     43.96 o 
 -26   4   8      124.65       69.90     49.98 o 
 -24   4   8    13492.84    15055.21    460.55 o 
 -22   4   8      406.50      389.14     73.49 o 
 -20   4   8     3455.75     3589.06    165.60 o 
 -18   4   8     6887.99     6611.32    339.09 o 
 -16   4   8      476.53       88.77    266.89 o 
 -14   4   8       76.70      167.40    167.93 o 
 -12   4   8     9261.08     9619.79    654.10 o 
 -10   4   8      544.06      594.93    121.50 o 
  -8   4   8     3464.80     3368.28    226.39 o 
  -6   4   8     2135.46     2715.53    292.39 o 
  -4   4   8      454.48      288.56     71.95 o 
  -2   4   8     7737.64     7746.43    236.19 o 
   0   4   8      556.30      439.37     65.90 o 
   2   4   8     2346.39     2131.81    130.12 o 
   4   4   8     2372.98     2355.67    140.89 o 
   6   4   8      171.01      261.03     66.93 o 
   8   4   8      754.87      635.20     84.72 o 
  10   4   8      246.90      175.74     41.43 o 
  12   4   8        0.90      -13.73     57.26 o 
  14   4   8      386.61      318.65     53.37 o 
  16   4   8      502.38      359.77     69.64 o 
  18   4   8      272.80      305.69     66.06 o 
  20   4   8      302.90      304.37     60.44 o 
  22   4   8       87.73       -6.28     49.63 o 
  24   4   8        4.56      -21.14     48.79 o 
  26   4   8      373.43      510.11     61.71 o 
 -33   5   8        2.79      -40.36     40.36 o 
 -31   5   8        7.20      -12.46     43.05 o 
 -29   5   8      679.44      662.03     75.81 o 
 -27   5   8      363.54      299.00     63.01 o 
 -25   5   8       34.25       31.55     56.53 o 
 -23   5   8      163.57       79.18     59.64 o 
 -21   5   8     2906.84     3151.04    158.27 o 
 -19   5   8     2812.59     3142.34    143.26 o 
 -17   5   8     8120.84     8296.99    400.85 o 
 -15   5   8      252.33      262.93    158.53 o 
 -13   5   8     1290.50     1776.26    315.23 o 
 -11   5   8     6137.76     7184.77    593.56 o 
  -9   5   8      574.53      465.36    107.43 o 
  -7   5   8      855.33      986.05    140.17 o 
  -5   5   8       32.55     -104.52    104.52 o 
  -3   5   8    18509.72    19301.88    507.19 o 
  -1   5   8      400.06      333.06     64.89 o 
   1   5   8     5458.68     4824.14    198.16 o 
   3   5   8      775.78      620.34     86.58 o 
   5   5   8        5.13      137.62     52.13 o 
   7   5   8        8.23      -79.84     79.84 o 
   9   5   8      383.70      294.36     45.12 o 
  11   5   8     1610.37     1434.74     86.72 o 
  13   5   8        4.24      -36.53     62.63 o 
  15   5   8      340.35      217.45     52.80 o 
  17   5   8      608.23      483.60     74.13 o 
  19   5   8      243.86      244.94     61.23 o 
  21   5   8       84.64       65.59     52.93 o 
  23   5   8       57.72      -30.42     47.15 o 
  25   5   8      493.67      586.08     59.26 o 
 -32   6   8       34.62       30.39     40.06 o 
 -30   6   8       87.60       50.90     45.98 o 
 -28   6   8     1507.31     1451.55     96.07 o 
 -26   6   8      747.08      655.91     72.59 o 
 -24   6   8      221.24      161.05     68.10 o 
 -22   6   8     3771.21     3905.17    189.99 o 
 -20   6   8     2375.82     2405.52    130.47 o 
 -18   6   8     5079.58     5342.66    185.46 o 
 -16   6   8     4365.30     4471.93    186.24 o 
 -14   6   8      509.41      666.11    172.27 o 
 -12   6   8      875.35      890.96    327.92 o 
 -10   6   8      185.23       60.04    120.85 o 
  -8   6   8     2033.92     1923.80    269.54 o 
  -6   6   8     5148.48     5357.85    304.30 o 
  -4   6   8     8061.48     9306.34    378.47 o 
  -2   6   8    13824.77    14736.79    478.51 o 
   0   6   8      452.81      456.86     84.97 o 
   2   6   8      725.50      500.06     88.15 o 
   4   6   8    15091.79    13592.67    607.07 o 
   6   6   8     3733.35     3510.75    217.45 o 
   8   6   8      515.08      539.80     55.70 o 
  10   6   8      992.66      922.39     66.90 o 
  12   6   8      252.42      158.21     75.26 o 
  14   6   8     2118.24     1885.24    142.24 o 
  16   6   8     1846.53     2101.62    115.02 o 
  18   6   8       41.83       69.06     47.76 o 
  20   6   8      161.77      144.09     49.17 o 
  22   6   8     1187.98     1371.29     85.82 o 
  24   6   8        7.80       38.50     44.92 o 
 -31   7   8      221.53      258.74     49.15 o 
 -29   7   8        6.17      -35.95     35.95 o 
 -27   7   8      174.15      106.02     49.37 o 
 -25   7   8      533.76      462.85     78.07 o 
 -23   7   8      344.56      324.10     65.65 o 
 -21   7   8     1140.94     1024.47    115.09 o 
 -19   7   8      524.50      435.49     65.26 o 
 -17   7   8     2817.55     2662.31    135.08 o 
 -15   7   8      295.34      229.00     53.76 o 
 -13   7   8     1132.67      966.60    204.49 o 
 -11   7   8        0.01     -112.73    112.73 o 
  -9   7   8     6246.13     6685.76    495.74 o 
  -7   7   8     1193.91     1019.72    200.04 o 
  -5   7   8     2757.15     2581.63    311.66 o 
  -3   7   8     4077.82     4065.08    273.89 o 
  -1   7   8     1656.62     1493.48    172.56 o 
   1   7   8      230.59       74.63     91.34 o 
   3   7   8        5.41     -111.40    131.29 o 
   5   7   8      558.18      394.67     60.07 o 
   7   7   8      974.73      845.04     60.86 o 
   9   7   8       50.38       41.83     32.08 o 
  11   7   8     3257.20     2965.96    136.87 o 
  13   7   8      858.21      702.31     76.94 o 
  15   7   8      204.94      151.04     53.94 o 
  17   7   8     1195.48     1090.38    107.72 o 
  19   7   8     1180.37      974.85     87.07 o 
  21   7   8      721.98      641.03     60.93 o 
  23   7   8       58.13      -36.87     42.10 o 
 -32   8   8        8.49       -0.35     34.86 o 
 -30   8   8       71.58       84.56     41.51 o 
 -28   8   8        0.19       -3.64     38.18 o 
 -26   8   8       12.92        5.96     44.42 o 
 -24   8   8      113.02      126.67     52.94 o 
 -22   8   8       23.69       34.38     64.95 o 
 -20   8   8     4470.64     4552.60    226.56 o 
 -18   8   8     1965.85     2062.03    157.31 o 
 -16   8   8     4163.49     4126.47    190.42 o 
 -14   8   8      383.06      404.08     72.71 o 
 -12   8   8     1018.43     1069.79     85.30 o 
 -10   8   8       38.46      -31.86     76.53 o 
  -8   8   8     2904.38     2685.94    323.84 o 
  -6   8   8     7408.59     8015.21    554.98 o 
  -4   8   8       87.39      139.88    109.85 o 
  -2   8   8     4719.70     4911.19    318.68 o 
   0   8   8       56.26      186.95     82.78 o 
   2   8   8      102.03      105.41     48.66 o 
   4   8   8       68.48       13.51     86.15 o 
   6   8   8      247.41      168.11     35.84 o 
   8   8   8     3976.99     3795.09    159.60 o 
  10   8   8      190.01      148.80     46.10 o 
  12   8   8     4966.82     5005.02    220.08 o 
  14   8   8       93.53      -48.81     48.81 o 
  16   8   8      180.79      128.95     50.31 o 
  18   8   8       32.32       -9.61     46.61 o 
  20   8   8      585.40      632.29     68.06 o 
  22   8   8        2.35      -32.61     32.61 o 
 -31   9   8      166.19      106.24     29.35 o 
 -29   9   8      631.62      606.14     55.42 o 
 -27   9   8      292.12      221.83     45.91 o 
 -25   9   8     1262.74     1051.31     79.83 o 
 -23   9   8      339.76      302.46     62.52 o 
 -21   9   8     1855.94     1462.06    103.05 o 
 -19   9   8      690.52      685.35     85.01 o 
 -17   9   8    14412.80    15220.33    378.81 o 
 -15   9   8      410.50      353.97     67.25 o 
 -13   9   8      309.24      354.92     50.43 o 
 -11   9   8     6095.49     6837.57    200.41 o 
  -9   9   8     9545.61     9745.40    240.82 o 
  -7   9   8      599.63      511.76     78.36 o 
  -5   9   8     2104.36     1881.52    129.66 o 
  -3   9   8      288.89      137.34     44.63 o 
  -1   9   8      516.71      513.64     75.26 o 
   1   9   8        0.40       62.07     54.54 o 
   3   9   8      381.54      236.42     49.02 o 
   5   9   8      313.88      215.88     45.97 o 
   7   9   8      828.60      624.77     92.93 o 
   9   9   8     2781.88     2967.37    123.02 o 
  11   9   8        2.47        7.54     37.02 o 
  13   9   8      788.52      722.94     69.92 o 
  15   9   8       25.09      -12.43     39.93 o 
  17   9   8       31.09       13.77     40.12 o 
  19   9   8      536.10      645.30     67.05 o 
  21   9   8        1.71       -9.23     32.47 o 
 -30  10   8      138.61      121.04     28.84 o 
 -28  10   8      480.03      385.09     51.07 o 
 -26  10   8      595.05      600.55     54.06 o 
 -24  10   8      487.46      413.75     57.00 o 
 -22  10   8      797.08      739.88     79.37 o 
 -20  10   8     1102.40     1091.66     91.96 o 
 -18  10   8       25.36      -25.88     44.72 o 
 -16  10   8     4309.30     3975.37    243.41 o 
 -14  10   8     3618.49     3444.48    151.16 o 
 -12  10   8     1815.41     1852.01    102.50 o 
 -10  10   8     3699.44     3978.18    163.61 o 
  -8  10   8       16.28       89.42     39.13 o 
  -6  10   8     4275.52     4272.33    197.54 o 
  -4  10   8        7.05       62.67     67.09 o 
  -2  10   8     2163.82     1991.13    132.60 o 
   0  10   8     7749.08     7656.93    258.65 o 
   2  10   8      661.25      635.78     72.13 o 
   4  10   8      813.84      803.83     75.98 o 
   6  10   8     1961.10     1899.30    102.32 o 
   8  10   8      860.42      811.79     79.20 o 
  10  10   8     1661.20     1657.38     99.66 o 
  12  10   8      423.33      376.51     52.50 o 
  14  10   8     1856.02     1804.29     90.19 o 
  16  10   8        6.83       19.13     31.26 o 
  18  10   8      408.01      375.36     52.08 o 
  20  10   8       38.33      -46.47     46.47 o 
 -27  11   8      671.32      617.57     62.72 o 
 -25  11   8       10.48       13.35     28.89 o 
 -23  11   8     1671.27     1274.76    114.75 o 
 -21  11   8     3419.62     3122.81    143.80 o 
 -19  11   8     2561.08     2235.40    195.27 o 
 -17  11   8       27.93      -45.47     47.38 o 
 -15  11   8        2.33       46.58     66.91 o 
 -11  11   8      374.06      302.67     52.21 o 
  -9  11   8     7542.13     8840.34    229.12 o 
  -7  11   8      883.59      982.68     89.88 o 
  -5  11   8      277.61      264.11     48.19 o 
  -3  11   8      272.42      269.69    100.08 o 
  -1  11   8       78.68      103.26     80.28 o 
   1  11   8     9365.58     9459.97    299.24 o 
   3  11   8       84.82       74.27     52.95 o 
   5  11   8     1420.42     1395.43    113.02 o 
   7  11   8     1248.28     1270.34     87.03 o 
   9  11   8      103.79      140.41     47.30 o 
  11  11   8       41.34       25.92     45.15 o 
  13  11   8       55.69        8.02     35.66 o 
  15  11   8       53.00       49.38     39.58 o 
  17  11   8        0.41      -33.31     37.37 o 
  19  11   8       20.89      -32.70     46.36 o 
 -26  12   8        4.08       28.27     39.08 o 
 -24  12   8      140.86      137.83     32.59 o 
 -22  12   8      452.91      327.99     57.51 o 
 -20  12   8      194.91       53.23     60.12 o 
 -18  12   8      617.25      555.59     68.61 o 
 -16  12   8      585.13      528.54     67.86 o 
 -14  12   8      496.14      304.76     58.29 o 
 -12  12   8        3.28       27.80     41.19 o 
 -10  12   8        2.93      -35.79     35.79 o 
  -8  12   8     3584.61     3928.39    208.68 o 
  -6  12   8      649.09      514.89     75.46 o 
  -4  12   8      132.55      102.90     45.59 o 
  -2  12   8      673.69      514.21     86.13 o 
   0  12   8       12.76       14.29     41.03 o 
   2  12   8     3215.03     3349.93    156.82 o 
   4  12   8     5617.15     5965.48    220.42 o 
   6  12   8        6.44       -4.61     42.55 o 
   8  12   8       32.30      -47.15     47.15 o 
  10  12   8     6841.27     7223.68    319.06 o 
  12  12   8     2542.75     2745.80    142.28 o 
  14  12   8        8.21       18.20     43.76 o 
  16  12   8      137.06      109.69     45.74 o 
  18  12   8     1394.64     1733.85    146.52 o 
 -25  13   8        6.20      -18.29     41.34 o 
 -23  13   8       63.60       70.34     35.17 o 
 -21  13   8        0.56      -12.69     31.56 o 
 -19  13   8        4.78       66.89     67.75 o 
 -17  13   8     1267.10     1067.08     94.77 o 
 -15  13   8     1170.58     1117.17     96.38 o 
 -13  13   8      442.42      365.95     57.51 o 
 -11  13   8      186.15      112.58     43.90 o 
  -9  13   8      588.46      637.23     77.81 o 
  -7  13   8     2926.80     2822.84    166.42 o 
  -5  13   8     2605.45     3065.66    208.46 o 
  -3  13   8       20.77       27.47    156.60 o 
  -1  13   8     3191.26     3285.28    185.69 o 
   1  13   8      407.07      412.02     96.29 o 
   3  13   8     2262.95     2561.78    140.23 o 
   5  13   8      113.46      123.34     46.61 o 
   7  13   8      839.21      719.61     75.49 o 
   9  13   8      746.66      624.75    120.53 o 
  11  13   8      728.43      653.83     75.14 o 
  13  13   8      507.01      471.18     62.92 o 
  15  13   8      386.40      372.91     53.07 o 
  17  13   8      335.84      337.18     76.94 o 
 -22  14   8      144.94      204.66     41.33 o 
 -20  14   8      343.45      278.80     43.94 o 
 -18  14   8       20.44       39.87     38.81 o 
 -16  14   8       17.22       -3.79     30.62 o 
 -14  14   8      391.14      329.63     70.88 o 
 -12  14   8       40.89       81.66     44.83 o 
 -10  14   8      102.41       67.61     41.07 o 
  -8  14   8      514.31      450.89     66.96 o 
  -6  14   8        0.10       52.93     48.33 o 
  -4  14   8      913.94      979.76    121.47 o 
  -2  14   8      460.55      518.65     79.73 o 
   0  14   8        6.04       37.82     50.83 o 
   2  14   8     1337.97     1269.16    113.74 o 
   4  14   8     1015.47     1013.54     88.26 o 
   6  14   8      790.70      748.07     75.87 o 
   8  14   8      151.86       46.22     42.37 o 
  10  14   8     5131.45     5235.73    448.58 o 
  12  14   8      407.11      439.64     47.67 o 
  14  14   8     1337.25     1521.70    157.73 o 
 -19  15   8        6.81      -28.47     28.47 o 
 -17  15   8     1090.06     1265.36     79.04 o 
 -15  15   8        2.08       27.57     37.69 o 
 -13  15   8       40.99       40.60     33.49 o 
 -11  15   8      119.55      227.11     57.58 o 
  -9  15   8       49.69       74.45     45.70 o 
  -7  15   8     1321.84     1278.19    107.07 o 
  -5  15   8       78.57      -32.65     46.61 o 
  -3  15   8        0.94      -44.43     44.43 o 
  -1  15   8      943.11     1027.64     95.52 o 
   1  15   8     2330.54     2220.56    116.61 o 
   3  15   8      115.17      100.16     49.55 o 
   5  15   8      739.98      727.83     84.59 o 
   7  15   8        8.22      -31.01     34.36 o 
   9  15   8       30.54       -7.25     29.95 o 
  11  15   8     1973.46     2077.44    132.43 o 
 -16  16   8        3.30       89.17     24.60 o 
 -14  16   8     1031.17     1079.66    136.14 o 
 -12  16   8      468.38      478.01     81.98 o 
 -10  16   8       37.32      -43.42     43.42 o 
  -8  16   8      189.55      227.35     66.34 o 
  -6  16   8     1101.84     1183.38     79.89 o 
  -4  16   8       10.40      -22.52     40.90 o 
  -2  16   8      780.94      737.53     66.74 o 
   0  16   8       22.72      -17.24     32.27 o 
   2  16   8      551.38      518.93     55.61 o 
   4  16   8       43.75       44.60     40.77 o 
   6  16   8        6.42        0.22     23.28 o 
   8  16   8      342.98      324.58     51.50 o 
 -11  17   8      500.94      620.65     61.93 o 
  -9  17   8       54.08       48.11     34.79 o 
  -7  17   8      951.10      972.26     64.39 o 
  -5  17   8       33.20       13.29     30.56 o 
  -3  17   8        3.78      -24.89     45.25 o 
  -1  17   8      329.48      392.39     45.09 o 
   1  17   8      177.30      209.81     40.01 o 
   3  17   8     1010.76      987.30     82.62 o 
 -35   1   9        0.02        5.34     55.68 o 
 -33   1   9        0.12       -2.46     38.71 o 
 -31   1   9      915.08     1116.28     85.81 o 
 -29   1   9      289.11      189.66     51.67 o 
 -27   1   9     3094.86     3200.39    136.10 o 
 -25   1   9        0.92      -45.10     45.10 o 
 -23   1   9       38.64       19.37     42.35 o 
 -21   1   9     1942.16     1781.48    111.52 o 
 -19   1   9      489.35      316.66     54.66 o 
 -17   1   9      322.79      227.82    138.45 o 
 -15   1   9      354.02      245.87     92.97 o 
 -13   1   9      664.43      486.27    117.15 o 
 -11   1   9        0.39       94.58     62.25 o 
  -9   1   9     2008.47     1738.47    129.68 o 
  -7   1   9     1485.64     1382.58     96.68 o 
  -5   1   9       88.58       56.54     39.31 o 
  -3   1   9     5672.01     4816.95    251.30 o 
  -1   1   9       33.46       72.35     65.73 o 
   1   1   9      558.55      377.74     81.29 o 
   3   1   9     4125.49     3236.49    216.32 o 
   5   1   9      359.77      390.15     98.78 o 
   7   1   9     1601.55     1471.07    144.89 o 
   9   1   9      211.29       78.19     36.47 o 
  11   1   9      161.01       73.89     35.97 o 
  13   1   9     6288.39     6520.72    174.88 o 
  15   1   9      441.10      427.87     67.18 o 
  17   1   9     1054.59     1131.82     93.77 o 
  19   1   9       21.58       55.59     28.20 o 
  21   1   9       87.36       34.43     52.68 o 
  23   1   9       46.51       38.93     44.91 o 
  25   1   9        1.71       -2.33     40.19 o 
 -34   2   9      312.73      363.67     63.48 o 
 -32   2   9        0.02       -1.10     33.98 o 
 -30   2   9      495.78      380.70     59.99 o 
 -28   2   9     1258.27     1193.36     95.42 o 
 -26   2   9      717.59      671.75     76.38 o 
 -24   2   9     1413.92     1369.22    102.20 o 
 -22   2   9     2506.80     2573.78    136.40 o 
 -20   2   9     1931.33     1863.75    112.02 o 
 -18   2   9      423.36      276.98     56.25 o 
 -16   2   9     2518.68     2499.06    236.65 o 
 -14   2   9        6.49      -48.95     95.59 o 
 -12   2   9     1811.60     1429.91    159.34 o 
 -10   2   9     1597.65     1703.06    138.84 o 
  -8   2   9     4449.89     4426.93    304.29 o 
  -6   2   9       18.55       48.04     63.97 o 
  -4   2   9    18306.97    17794.54    510.14 o 
  -2   2   9    14618.95    14686.96    377.95 o 
   2   2   9       66.23       57.04     68.92 o 
   4   2   9      219.10      184.33     63.52 o 
   6   2   9     1625.45     1220.06    129.75 o 
   8   2   9      211.99      136.18     70.99 o 
  10   2   9     3068.26     2881.63    118.64 o 
  12   2   9        0.45        6.36     47.34 o 
  14   2   9        0.70      -35.09     41.94 o 
  16   2   9     1973.13     1990.81    116.72 o 
  18   2   9     1161.18     1084.85     84.70 o 
  20   2   9        0.01      -34.48     45.88 o 
  22   2   9        2.85      -27.73     50.35 o 
  24   2   9      963.37     1182.27     93.77 o 
 -33   3   9     1680.65     1893.87    105.96 o 
 -31   3   9      337.03      416.81     57.10 o 
 -29   3   9     3971.04     4451.30    186.20 o 
 -27   3   9        4.62       16.88     43.97 o 
 -25   3   9      540.61      551.18     79.79 o 
 -23   3   9      949.71      845.61    111.51 o 
 -21   3   9    13997.89    15820.32    363.44 o 
 -19   3   9      266.78      270.96     58.53 o 
 -17   3   9       51.84      223.88    153.91 o 
 -15   3   9       36.64      -95.84    133.23 o 
 -13   3   9      393.30      571.61    194.53 o 
 -11   3   9       22.71      -45.57     84.90 o 
  -9   3   9      833.03      746.51    140.96 o 
  -7   3   9       19.32       39.24     72.50 o 
  -5   3   9      410.75      269.09     94.86 o 
  -3   3   9     5417.04     5672.55    245.80 o 
  -1   3   9     2981.26     2669.60    163.31 o 
   1   3   9     4864.63     3704.00    166.77 o 
   3   3   9        2.99      -63.05     63.05 o 
   5   3   9      408.30      290.67     83.68 o 
   7   3   9       58.22      -61.41     61.41 o 
   9   3   9     1203.05     1129.31     82.18 o 
  11   3   9     2442.24     2326.74    120.21 o 
  13   3   9       27.25      -52.01     52.01 o 
  15   3   9     1329.18     1300.32    100.23 o 
  17   3   9        0.13      -49.26     49.26 o 
  19   3   9       71.98       64.58     51.89 o 
  21   3   9      252.68      273.94     65.18 o 
  23   3   9      524.68      637.42     79.67 o 
  25   3   9       12.20      -35.96     35.96 o 
 -34   4   9      375.99      492.25     65.48 o 
 -32   4   9     1392.51     1578.95    131.18 o 
 -30   4   9      405.95      300.81     65.94 o 
 -28   4   9      102.81       66.53     51.47 o 
 -26   4   9      212.17      118.69     55.08 o 
 -24   4   9     2245.01     2080.41    147.03 o 
 -22   4   9      510.20      484.42     75.31 o 
 -20   4   9    21649.12    22468.71    640.27 o 
 -18   4   9      751.16      857.89     70.39 o 
 -16   4   9      690.35      564.94    196.16 o 
 -14   4   9      696.59      805.09    237.98 o 
 -12   4   9        5.44        3.62    126.65 o 
 -10   4   9     1118.98      800.56    165.56 o 
  -8   4   9       14.57      -78.48     78.48 o 
  -6   4   9      196.88      170.92     88.67 o 
  -4   4   9     1432.53     1526.09    170.51 o 
  -2   4   9     3258.35     3134.25    180.98 o 
   0   4   9      399.65      216.86     51.29 o 
   2   4   9      460.73      472.53     78.32 o 
   4   4   9     1214.20     1008.17    113.73 o 
   6   4   9      654.18      638.56     92.35 o 
   8   4   9        4.23      -38.59     38.59 o 
  10   4   9       81.22       12.29     33.01 o 
  12   4   9     3028.81     2967.80    124.02 o 
  14   4   9     2181.82     2077.28    129.43 o 
  16   4   9      413.46      266.69     57.59 o 
  18   4   9      157.41      161.74     54.74 o 
  20   4   9      175.07       92.82     56.29 o 
  22   4   9        2.61      -58.05     58.05 o 
  24   4   9       42.55        6.19     32.99 o 
 -33   5   9       46.03      -17.32     40.82 o 
 -31   5   9       95.50       80.18     53.01 o 
 -29   5   9      660.58      621.76     66.26 o 
 -27   5   9      246.19      196.13     57.47 o 
 -25   5   9      672.78      693.80     97.05 o 
 -23   5   9       10.30       22.56     78.78 o 
 -21   5   9     1471.18     1295.69    109.86 o 
 -19   5   9     4978.85     5190.96    194.33 o 
 -17   5   9     2473.71     2657.01    152.92 o 
 -15   5   9     7327.49     7740.65    667.34 o 
 -13   5   9      264.77      120.78    143.35 o 
 -11   5   9      194.57      149.14    110.45 o 
  -9   5   9      269.31      163.18     71.25 o 
  -7   5   9      140.83       46.75     79.77 o 
  -5   5   9     3584.08     3528.20    254.27 o 
  -3   5   9      174.55      269.72    119.33 o 
  -1   5   9     1528.16     1329.62    182.94 o 
   1   5   9    23464.43    22038.62   1614.90 o 
   3   5   9     2202.48     1765.92    164.16 o 
   5   5   9      160.66      119.19     84.27 o 
   7   5   9     1614.49     1479.07     88.44 o 
   9   5   9      325.82      187.89     42.02 o 
  11   5   9        3.58        1.39     59.68 o 
  13   5   9        1.24       -0.59     44.63 o 
  15   5   9      393.86      271.04     63.23 o 
  17   5   9       13.26      -38.23     47.41 o 
  19   5   9       20.55       21.21     38.88 o 
  21   5   9       26.65      -12.63     46.14 o 
  23   5   9       28.21       -2.16     73.00 o 
 -32   6   9      639.76      578.15     58.60 o 
 -30   6   9      181.29      237.21     53.08 o 
 -28   6   9        0.67        6.56     48.54 o 
 -26   6   9      119.52      127.79     54.08 o 
 -24   6   9     3779.46     3779.79    189.14 o 
 -22   6   9      300.40      326.13     71.35 o 
 -20   6   9     1435.71     1362.44    113.08 o 
 -18   6   9       50.32      156.63     76.95 o 
 -16   6   9      206.92      203.50     58.61 o 
 -14   6   9       74.67       62.30     48.32 o 
 -12   6   9     1604.29     1727.32    264.70 o 
 -10   6   9     2206.36     2030.39    281.29 o 
  -8   6   9      913.98      635.49    170.57 o 
  -6   6   9     1921.21     1700.36    190.46 o 
  -4   6   9     3241.67     3426.52    369.52 o 
  -2   6   9     3474.29     3455.31    334.79 o 
   0   6   9     2717.82     2271.30    198.06 o 
   2   6   9     2342.63     1987.51    157.37 o 
   4   6   9        7.82       33.85     31.16 o 
   6   6   9      312.56      252.38     54.98 o 
   8   6   9        6.77      -42.03     42.03 o 
  10   6   9     1328.69     1198.29     90.90 o 
  12   6   9      202.71      168.05     52.10 o 
  14   6   9      430.75      342.67     64.27 o 
  16   6   9        2.31      -57.44     62.74 o 
  18   6   9       20.05      -47.06     47.06 o 
  20   6   9       44.76       47.60     43.40 o 
  22   6   9      137.53       82.42     49.03 o 
  24   6   9       61.29       27.44     35.05 o 
 -31   7   9       13.69      -15.92     42.98 o 
 -29   7   9      880.85      857.97     76.99 o 
 -27   7   9     2290.02     2427.09    209.03 o 
 -25   7   9        1.82        0.03     54.17 o 
 -23   7   9      630.66      420.73     78.06 o 
 -21   7   9        9.33       62.03     51.88 o 
 -19   7   9      545.05      525.90     82.51 o 
 -17   7   9      924.57      886.74     84.74 o 
 -15   7   9        0.20      -71.58     71.58 o 
 -13   7   9     1063.03     1040.30     85.51 o 
 -11   7   9     2722.48     2929.93    157.56 o 
  -9   7   9      695.88      818.23    197.91 o 
  -7   7   9      364.56       93.90    382.34 o 
  -5   7   9     3156.33     2925.80    339.12 o 
  -3   7   9     3763.12     3865.89    617.30 o 
  -1   7   9      636.10      531.70    148.35 o 
   1   7   9     3267.95     3341.75    144.33 o 
   3   7   9        0.31       47.85     49.01 o 
   5   7   9       89.71      135.32     48.11 o 
   7   7   9      808.66      686.49     64.34 o 
   9   7   9      384.20      313.23     54.26 o 
  11   7   9        9.98      -45.41     45.41 o 
  13   7   9        4.34      -38.74     42.41 o 
  15   7   9      667.64      657.77     78.03 o 
  17   7   9       81.82       17.72     53.56 o 
  19   7   9       35.57      -40.72     43.68 o 
  21   7   9      178.12      129.09     40.63 o 
  23   7   9        0.52      -32.17     39.88 o 
 -30   8   9      981.19      891.47     64.39 o 
 -28   8   9       91.09       55.08     42.04 o 
 -26   8   9       51.33       24.32     53.35 o 
 -24   8   9     2732.56     2779.14    219.64 o 
 -22   8   9     5278.21     5270.50    298.38 o 
 -20   8   9      678.98      497.41     92.68 o 
 -18   8   9    10375.31    10385.27    523.06 o 
 -16   8   9     2726.02     2814.13    155.67 o 
 -14   8   9       23.18       73.97     50.41 o 
 -12   8   9     1059.81      942.91     86.30 o 
 -10   8   9     1976.00     2222.61    121.44 o 
  -8   8   9      484.57      394.47     62.69 o 
  -6   8   9      852.21      942.99     77.56 o 
  -4   8   9       20.65       65.32     42.00 o 
  -2   8   9        4.14      120.60     55.53 o 
   0   8   9     3774.26     3832.37    153.56 o 
   2   8   9     5993.63     5687.00    255.39 o 
   4   8   9     3511.26     3649.90    130.15 o 
   6   8   9     1470.73     1428.21     82.95 o 
   8   8   9     3737.75     3633.87    164.03 o 
  10   8   9     2130.33     2220.13    131.93 o 
  12   8   9     2047.22     1924.72    117.42 o 
  14   8   9      553.97      447.65     68.83 o 
  16   8   9     1532.74     1055.08    112.10 o 
  18   8   9      275.91      273.84     54.95 o 
  20   8   9       47.71       -0.43     37.16 o 
  22   8   9      297.69      345.50     47.63 o 
 -29   9   9      485.11      456.38     47.43 o 
 -27   9   9        9.74      -31.21     49.25 o 
 -25   9   9      114.93      120.66     49.53 o 
 -23   9   9      802.95      817.75    113.40 o 
 -21   9   9     1985.92     1810.59    153.29 o 
 -19   9   9       54.01      -25.86     61.80 o 
 -17   9   9     1124.10      877.98    103.87 o 
 -15   9   9      734.39      638.48     93.13 o 
 -13   9   9     8752.71     8691.65    316.86 o 
 -11   9   9     1829.31     1987.19    122.30 o 
  -9   9   9      243.76      270.09     66.02 o 
  -7   9   9       13.68       47.84     55.45 o 
  -5   9   9     3108.42     3105.92    136.45 o 
  -3   9   9     6370.67     7010.16    297.84 o 
  -1   9   9        0.46      -55.58     56.61 o 
   1   9   9      168.54      263.83     78.33 o 
   3   9   9        5.43       11.25     60.91 o 
   5   9   9      109.62       10.30     41.09 o 
   7   9   9     3215.63     3388.07    131.10 o 
   9   9   9       69.91       64.95     36.64 o 
  11   9   9       15.78      -40.33     40.33 o 
  13   9   9      138.06       93.45     43.31 o 
  15   9   9       87.72       57.46     39.32 o 
  17   9   9      548.39      466.42     62.12 o 
  19   9   9       39.64       31.61     32.53 o 
  21   9   9        0.36      -30.61     30.61 o 
 -28  10   9       53.77        9.99     28.83 o 
 -26  10   9       20.72       60.59     38.76 o 
 -24  10   9      112.75       38.38     54.22 o 
 -22  10   9     1027.80      794.96     89.21 o 
 -20  10   9       32.90      -55.06     55.06 o 
 -18  10   9      349.35      184.03     65.76 o 
 -16  10   9     2945.00     2899.75    160.54 o 
 -14  10   9    17017.84    16935.83    673.23 o 
 -12  10   9      103.48       50.14     63.95 o 
 -10  10   9      646.66      622.77     70.40 o 
  -8  10   9       28.88      -54.99     64.56 o 
  -6  10   9    11250.95    12471.04    323.75 o 
  -4  10   9      686.66      790.97     91.96 o 
  -2  10   9     1855.48     2030.68    146.67 o 
   0  10   9     2548.26     2551.31    134.58 o 
   2  10   9      299.12      406.02     78.70 o 
   4  10   9       94.12       25.49     51.91 o 
   6  10   9      242.01      206.23     55.03 o 
   8  10   9       51.98       42.59     41.89 o 
  10  10   9      382.05      348.17     50.66 o 
  12  10   9       24.68       -1.25     35.85 o 
  14  10   9        0.07      -22.83     41.57 o 
  16  10   9      495.11      561.84     61.52 o 
  18  10   9        5.88        2.53     30.38 o 
  20  10   9      251.36      208.16     48.45 o 
 -27  11   9       92.12       59.83     32.54 o 
 -25  11   9      118.69      112.97     38.87 o 
 -23  11   9     2644.26     2466.31    199.16 o 
 -21  11   9     1302.07     1160.55     95.25 o 
 -19  11   9      428.05      399.37     74.97 o 
 -17  11   9     3506.64     3130.67    238.74 o 
 -15  11   9     7828.86     7202.11    411.73 o 
 -13  11   9        0.57      -43.50     55.09 o 
 -11  11   9     3692.08     3943.43    174.82 o 
  -9  11   9      409.15      294.27     65.16 o 
  -7  11   9     2580.43     2803.94    150.23 o 
  -5  11   9     1563.02     1402.39    126.08 o 
  -3  11   9      108.89       68.88     61.63 o 
  -1  11   9      153.50       90.17     50.55 o 
   1  11   9        0.01      -18.07     39.97 o 
   3  11   9     2332.56     2310.19    176.35 o 
   5  11   9       66.60       78.86     50.18 o 
   7  11   9     1359.36     1369.09     98.57 o 
   9  11   9        9.99       41.76     47.89 o 
  11  11   9       75.19       34.53     32.84 o 
  13  11   9      261.90      201.48     42.27 o 
  15  11   9        9.98       33.76     34.01 o 
  17  11   9     1704.08     1693.26    192.39 o 
 -26  12   9      205.88      142.66     47.66 o 
 -24  12   9      907.00      782.85     72.23 o 
 -22  12   9      784.04      594.48     58.84 o 
 -20  12   9      101.97      124.49     48.43 o 
 -18  12   9      140.78      280.20     60.68 o 
 -16  12   9       30.78        3.88     49.73 o 
 -14  12   9      444.09      353.44     67.84 o 
 -12  12   9        8.46      -10.28     53.33 o 
 -10  12   9     1002.29     1155.13     96.93 o 
  -8  12   9     2081.24     2126.95    127.77 o 
  -6  12   9       60.48      -40.76     67.17 o 
  -4  12   9     3473.38     3434.77    181.22 o 
  -2  12   9     1807.58     1891.57    119.59 o 
   0  12   9      960.28     1018.36     90.30 o 
   2  12   9      153.71      240.20     69.24 o 
   4  12   9     1576.95     1592.48     98.25 o 
   6  12   9     3347.02     3608.11    163.95 o 
   8  12   9       21.52       12.34     42.33 o 
  10  12   9      746.57      786.99     70.78 o 
  12  12   9      209.52      106.17     84.94 o 
  14  12   9      241.59      249.19     49.92 o 
  16  12   9      153.01      211.84     70.35 o 
 -23  13   9      414.85      390.07     48.34 o 
 -21  13   9       19.40       36.09     33.90 o 
 -19  13   9        6.99      -46.11     46.11 o 
 -17  13   9      170.71      120.41     44.49 o 
 -15  13   9      828.50      563.93     60.56 o 
 -13  13   9      154.90      133.42     42.04 o 
 -11  13   9      887.17     1054.18     91.98 o 
  -9  13   9        1.28      -27.37     32.55 o 
  -7  13   9      163.06      225.16     54.41 o 
  -5  13   9      289.94      241.68     60.76 o 
  -3  13   9      107.04       44.75     41.69 o 
  -1  13   9     2701.72     3010.92    124.81 o 
   1  13   9     2498.34     2593.60    133.57 o 
   3  13   9     5678.18     6385.46    314.10 o 
   5  13   9      106.93       82.21     47.01 o 
   7  13   9     5698.69     5896.39    263.44 o 
   9  13   9        7.70        8.02     43.00 o 
  11  13   9      619.94      665.69     69.65 o 
  13  13   9     1861.87     2083.76    191.82 o 
  15  13   9      200.74      145.56     46.44 o 
 -22  14   9      113.31      250.51     61.99 o 
 -20  14   9      291.83      259.01     46.73 o 
 -18  14   9      756.50      651.59     75.63 o 
 -16  14   9       44.60       27.98     50.21 o 
 -14  14   9        2.70       -4.82     87.55 o 
 -12  14   9      275.67      220.17     78.27 o 
 -10  14   9       75.56       35.45     42.61 o 
  -8  14   9       84.00       42.58     61.84 o 
  -6  14   9      117.49      210.59     57.97 o 
  -4  14   9       35.39       20.97     44.85 o 
  -2  14   9     2942.38     3310.91    161.78 o 
   0  14   9      195.09      135.90     37.87 o 
   2  14   9     4676.60     4839.35    170.36 o 
   4  14   9       29.48      -34.54     34.54 o 
   6  14   9      262.85      273.64     61.77 o 
   8  14   9      436.09      455.32     56.37 o 
  10  14   9       78.60       19.71     35.38 o 
  12  14   9      917.18     1094.80    118.52 o 
 -19  15   9      521.53      432.11     56.01 o 
 -17  15   9      627.05      589.98    112.09 o 
 -15  15   9      339.86      264.83     59.60 o 
 -13  15   9      323.91      424.46     72.89 o 
 -11  15   9     1300.67     1602.48    158.01 o 
  -9  15   9     1463.13     1747.83    147.06 o 
  -7  15   9        7.92       -8.51     35.99 o 
  -5  15   9        3.60      132.36     65.58 o 
  -3  15   9       41.56      -61.29     61.29 o 
  -1  15   9     2646.62     2862.84    119.24 o 
   1  15   9     1922.95     1964.27     97.49 o 
   3  15   9      139.75      146.56     38.78 o 
   5  15   9     2756.98     3327.45    142.82 o 
   7  15   9      442.28      512.54     61.20 o 
   9  15   9      286.96      284.14     62.43 o 
 -14  16   9      257.37      385.59     93.08 o 
 -12  16   9      337.22      478.73    112.80 o 
 -10  16   9       42.02       41.02     70.83 o 
  -8  16   9      486.39      366.22     68.97 o 
  -6  16   9      224.29      343.76     88.28 o 
  -4  16   9        3.13        5.01     33.29 o 
  -2  16   9       42.83       94.83     32.29 o 
   0  16   9       31.76      -16.47     57.19 o 
   2  16   9     1307.25     1474.84    113.22 o 
   4  16   9       76.82       46.31     44.42 o 
   6  16   9      128.61      126.00     45.01 o 
  -9  17   9       37.43       24.26     31.71 o 
  -7  17   9      135.75      172.05     39.69 o 
  -5  17   9     1352.34     1497.31     82.14 o 
  -3  17   9      242.86      252.80     42.75 o 
  -1  17   9      246.79      329.34     67.49 o 
 -34   0  10       18.30       85.77     48.43 o 
 -32   0  10        1.25        9.70     46.70 o 
 -30   0  10     2665.85     3051.83    201.96 o 
 -28   0  10      332.90      351.81     91.86 o 
 -26   0  10      223.09      174.83     73.89 o 
 -24   0  10     1615.05     1571.73    138.89 o 
 -22   0  10     1771.73     1694.55    171.68 o 
 -20   0  10      572.75      420.94    106.91 o 
 -18   0  10      703.19      702.82     81.45 o 
 -16   0  10       68.61     -129.82    129.82 o 
 -14   0  10      253.96      -26.55    102.76 o 
 -12   0  10     3916.11     3754.20    364.68 o 
 -10   0  10        2.39       13.81     65.40 o 
  -8   0  10     5662.42     6418.25    789.12 o 
  -6   0  10     4318.81     4744.28    537.69 o 
  -4   0  10      115.90       10.83     79.68 o 
  -2   0  10     7921.68     6448.77    487.57 o 
   0   0  10     1145.34      836.74    155.60 o 
   2   0  10       61.76       43.41     93.81 o 
   4   0  10       13.24      128.05    100.86 o 
   6   0  10     6374.60     5349.90    391.67 o 
   8   0  10    11255.54    11911.85    453.09 o 
  10   0  10      926.68      825.65    103.44 o 
  12   0  10      596.46      310.38    338.38 o 
  14   0  10     4581.78     4358.07    274.36 o 
  16   0  10       53.92      141.33     83.08 o 
  18   0  10        5.80      -26.43     49.24 o 
  20   0  10     1533.69     1585.15    162.56 o 
  22   0  10     5601.85     6867.17    300.69 o 
  24   0  10      151.21      116.32     86.74 o 
 -33   1  10       25.78       25.10     64.63 o 
 -31   1  10       67.30        6.68     39.69 o 
 -29   1  10       28.16       57.89     42.54 o 
 -27   1  10     2019.44     2217.87    121.72 o 
 -25   1  10      330.32      381.13     62.93 o 
 -23   1  10     1152.95     1147.28     92.34 o 
 -21   1  10       53.44       -1.61     57.38 o 
 -19   1  10      263.50      225.96     44.62 o 
 -17   1  10      287.85      205.09     44.43 o 
 -15   1  10      975.05      942.78    156.58 o 
 -13   1  10      127.64       61.96    180.04 o 
 -11   1  10      605.88      299.44     86.24 o 
  -9   1  10       31.08       17.91     68.60 o 
  -7   1  10    23228.95    23411.81    964.44 o 
  -5   1  10      245.75       96.38     47.71 o 
  -3   1  10     1031.10      977.88    108.68 o 
  -1   1  10     1735.90     1363.22    126.09 o 
   1   1  10     6739.72     6198.94    409.15 o 
   3   1  10     3932.77     3522.85    239.88 o 
   5   1  10       55.42       65.46     81.40 o 
   7   1  10      215.20      152.62     59.91 o 
   9   1  10     2654.11     2500.02    102.05 o 
  11   1  10       49.56      -40.09     48.81 o 
  13   1  10      157.05       66.23     68.14 o 
  15   1  10     1434.96     1371.68    102.93 o 
  17   1  10      585.43      499.89     66.72 o 
  19   1  10      105.01       26.19     41.75 o 
  21   1  10     3734.18     4276.06    206.55 o 
  23   1  10     2087.60     2021.68    131.84 o 
 -34   2  10       27.41       14.90     57.63 o 
 -32   2  10      170.47      181.47     44.08 o 
 -30   2  10     1381.56     1437.98     92.02 o 
 -28   2  10        7.92      -43.42     43.42 o 
 -26   2  10     3571.82     3570.75    149.70 o 
 -24   2  10        6.08      -52.56     52.56 o 
 -22   2  10        5.27      -15.60     47.36 o 
 -20   2  10     2484.00     2593.78    120.29 o 
 -18   2  10    11664.40    12325.27    335.70 o 
 -16   2  10      939.56      837.68    238.89 o 
 -14   2  10     2859.44     2565.61    362.05 o 
 -12   2  10       80.29      -24.09     88.65 o 
 -10   2  10       40.46      -36.57     72.45 o 
  -8   2  10     2749.12     3046.86    236.66 o 
  -6   2  10      548.23      518.86     95.89 o 
  -4   2  10     1371.41     1122.88    124.95 o 
  -2   2  10     1617.26     1442.02    147.74 o 
   0   2  10     3961.54     3965.76    289.86 o 
   2   2  10       50.64       36.53     56.40 o 
   4   2  10     1316.49      875.78    131.63 o 
   6   2  10        1.57      -70.18     70.18 o 
   8   2  10      566.54      325.92     68.01 o 
  10   2  10        2.24      -42.52     46.40 o 
  12   2  10       31.43      -18.09     35.01 o 
  14   2  10      581.71      556.96     71.36 o 
  16   2  10       22.93       43.81     42.71 o 
  18   2  10     1267.62     1188.60    113.34 o 
  20   2  10       60.90       96.20     52.18 o 
  22   2  10      780.38      744.82     80.02 o 
  24   2  10       34.52       50.28     42.52 o 
 -33   3  10        7.09      -24.19     38.59 o 
 -31   3  10      433.21      399.87     67.39 o 
 -29   3  10      150.52       88.71     54.74 o 
 -27   3  10     1069.23     1005.69    102.73 o 
 -25   3  10     1305.91     1322.13    147.19 o 
 -23   3  10     3038.99     2862.88    189.65 o 
 -21   3  10     3318.23     3578.09    144.41 o 
 -19   3  10     2395.32     2229.31    143.24 o 
 -17   3  10     1574.55     1686.26     99.48 o 
 -15   3  10      880.75      617.62    215.05 o 
 -13   3  10      587.48      790.69    240.95 o 
 -11   3  10     3824.37     2942.86    538.33 o 
  -9   3  10     3173.52     2922.08    228.01 o 
  -7   3  10        9.59      -48.10     72.13 o 
  -5   3  10      861.41      624.57    106.09 o 
  -3   3  10     2187.96     1951.87    152.87 o 
  -1   3  10      719.76      465.40     97.70 o 
   1   3  10     8814.29     7673.94    399.90 o 
   3   3  10     1201.91      964.88    132.98 o 
   5   3  10     5235.62     4793.13    258.40 o 
   7   3  10      106.93       93.44     46.68 o 
   9   3  10       37.61       90.75     35.04 o 
  11   3  10      388.62      293.61     68.23 o 
  13   3  10     1113.54      772.67    112.83 o 
  15   3  10      234.92      261.65     66.75 o 
  17   3  10      229.32      238.06     65.71 o 
  19   3  10      325.84      228.90     65.62 o 
  21   3  10      235.78      263.92     63.07 o 
  23   3  10       82.99       17.82     42.85 o 
 -32   4  10      306.68      312.67     59.52 o 
 -30   4  10      489.86      465.94     72.41 o 
 -28   4  10      918.25      882.60     97.14 o 
 -26   4  10     2246.07     2067.37    165.41 o 
 -24   4  10      168.07      174.48     76.37 o 
 -22   4  10       69.85       25.65     49.97 o 
 -20   4  10      499.98      281.99     71.23 o 
 -18   4  10    12186.03    13740.56    279.94 o 
 -16   4  10       10.39      -36.68     53.85 o 
 -14   4  10      214.25      352.59     67.45 o 
 -12   4  10     8839.52     8759.83    679.10 o 
 -10   4  10     1781.99     1547.77    180.29 o 
  -8   4  10     3246.11     2691.49    229.26 o 
  -6   4  10      982.01      715.43    128.84 o 
  -4   4  10     3647.57     3572.65    255.17 o 
  -2   4  10     1485.30     1322.72    138.21 o 
   0   4  10     1977.35     1684.24    200.07 o 
   2   4  10      185.87      102.18     61.32 o 
   4   4  10     3950.70     3842.87    198.83 o 
   6   4  10       32.61       12.68     45.51 o 
   8   4  10      720.85      611.84     82.61 o 
  10   4  10      273.04      291.97     67.35 o 
  12   4  10     1928.48     1907.07    153.57 o 
  14   4  10      134.05       18.10     47.07 o 
  16   4  10      299.65      312.88     59.54 o 
  18   4  10        0.16       16.56     51.29 o 
  20   4  10      366.45      326.68     62.60 o 
  22   4  10       76.07       82.96     40.25 o 
 -33   5  10      248.58      194.09     46.37 o 
 -31   5  10      551.44      497.60     70.55 o 
 -29   5  10      120.63       18.88     45.34 o 
 -27   5  10       76.67        3.90     47.09 o 
 -25   5  10        2.09      -35.78     55.70 o 
 -23   5  10      826.07      712.84     79.87 o 
 -21   5  10     1612.54     1527.20    103.61 o 
 -19   5  10       55.90       48.41     46.92 o 
 -17   5  10     2222.73     2235.90    158.87 o 
 -15   5  10     4232.17     4260.63    145.79 o 
 -13   5  10        0.36        8.48     44.09 o 
 -11   5  10     1581.81     1631.53    256.56 o 
  -9   5  10      669.90      593.30    122.17 o 
  -7   5  10      121.32       61.55     81.68 o 
  -5   5  10     4570.55     4058.05    361.71 o 
  -3   5  10     1129.57     1195.68    157.62 o 
  -1   5  10     3804.75     3724.43    334.95 o 
   1   5  10      602.11      532.46    128.95 o 
   3   5  10     5262.27     4910.26    311.43 o 
   5   5  10     1833.09     1524.45     92.47 o 
   7   5  10     3756.10     3305.37    234.05 o 
   9   5  10     1018.69      839.04     83.32 o 
  11   5  10       17.60       16.14     37.54 o 
  13   5  10      994.98      865.89    100.16 o 
  15   5  10      220.59      286.83     69.66 o 
  17   5  10        0.18      -21.97     40.02 o 
  19   5  10       27.31      -35.05     46.81 o 
  21   5  10      609.48      608.75     63.20 o 
  23   5  10        2.57      -37.49     37.49 o 
 -32   6  10     1039.46     1027.90    129.87 o 
 -30   6  10      981.27     1075.01     79.72 o 
 -28   6  10      228.14      235.12     55.31 o 
 -26   6  10      879.27      756.34     83.46 o 
 -24   6  10      179.05      169.27     56.97 o 
 -22   6  10      116.37       76.76     45.65 o 
 -20   6  10     3493.38     3501.73    206.76 o 
 -18   6  10       17.46        3.76     63.35 o 
 -16   6  10      624.37      505.77    128.80 o 
 -14   6  10      470.68      474.14     59.70 o 
 -12   6  10     5421.30     5998.54    199.40 o 
 -10   6  10     5738.91     5930.38    211.66 o 
  -8   6  10        0.68      -81.89     87.07 o 
  -6   6  10     4042.15     3475.39    275.86 o 
  -4   6  10        0.22      -74.03     81.41 o 
  -2   6  10     8155.45     7955.21    357.79 o 
   0   6  10      155.17       83.71     83.20 o 
   2   6  10     7129.37     7106.28    212.90 o 
   4   6  10     1677.98     1442.38    107.54 o 
   6   6  10      671.95      622.14     59.99 o 
   8   6  10     2073.69     2100.22    120.06 o 
  10   6  10      324.78      310.66     58.15 o 
  12   6  10      574.02      503.16     68.63 o 
  14   6  10      303.10      306.79     74.65 o 
  16   6  10      533.07      479.01     75.95 o 
  18   6  10      287.09      218.31     57.82 o 
  20   6  10      124.89       75.54     42.03 o 
  22   6  10        1.28      -21.11     39.86 o 
 -31   7  10      329.96      411.51     44.31 o 
 -29   7  10       99.38      100.59     43.03 o 
 -27   7  10     1616.69     1515.73    102.08 o 
 -25   7  10     1307.65     1414.69    204.72 o 
 -23   7  10       29.39       36.23     53.52 o 
 -21   7  10     1140.47     1110.66    107.74 o 
 -19   7  10      489.30      279.17    129.66 o 
 -17   7  10      347.05      443.00     75.43 o 
 -15   7  10      693.10      541.75    104.78 o 
 -13   7  10      152.18       86.94     50.73 o 
 -11   7  10      123.04       29.06     41.01 o 
  -9   7  10     3654.29     3699.54    154.41 o 
  -7   7  10       33.07       80.90     50.92 o 
  -5   7  10       43.46       88.43     87.07 o 
  -3   7  10      588.56      632.25     65.54 o 
  -1   7  10     4038.87     4127.50    154.98 o 
   1   7  10      154.12       98.22     43.53 o 
   3   7  10     1031.03     1007.04     76.90 o 
   5   7  10     1906.08     1887.48    127.54 o 
   7   7  10      125.59      110.84     43.54 o 
   9   7  10       64.54       43.76     41.37 o 
  11   7  10      470.13      379.20     65.04 o 
  13   7  10      308.51      196.50     55.01 o 
  15   7  10      134.66      148.69     60.35 o 
  17   7  10      218.39      269.22     61.71 o 
  19   7  10      147.47      158.48     48.01 o 
  21   7  10      129.57      141.34     35.70 o 
 -30   8  10      119.47       65.86     40.07 o 
 -28   8  10       15.90       10.44     33.77 o 
 -26   8  10        0.02      -24.66     49.29 o 
 -24   8  10      232.75      258.61     67.52 o 
 -22   8  10     1017.21      976.52     88.91 o 
 -20   8  10      162.31       78.49     56.36 o 
 -18   8  10      679.81      609.06     89.42 o 
 -16   8  10        3.44      -17.70     56.33 o 
 -14   8  10     3027.38     3006.19    161.23 o 
 -12   8  10     1441.41     1581.20    111.04 o 
 -10   8  10     1270.70     1224.66    131.83 o 
  -8   8  10     3402.27     3403.44    152.24 o 
  -6   8  10       61.44        5.35     46.00 o 
  -4   8  10     3753.64     3620.40    168.90 o 
  -2   8  10     2396.75     2538.81    145.68 o 
   0   8  10     3536.40     3374.21    140.97 o 
   2   8  10      347.58      200.92     58.88 o 
   4   8  10     3701.31     3692.73    189.37 o 
   6   8  10       81.91       34.51     41.04 o 
   8   8  10      431.54      361.42     64.58 o 
  10   8  10      247.65      204.57     54.98 o 
  12   8  10      223.26      167.15     52.75 o 
  14   8  10     1074.08      952.99     85.39 o 
  16   8  10      134.93      119.20     48.66 o 
  18   8  10      124.22       64.90     40.57 o 
  20   8  10       31.58       86.65     36.46 o 
 -29   9  10      927.32      943.95     85.12 o 
 -27   9  10      643.05      618.71     70.94 o 
 -25   9  10     1679.27     1593.47    135.49 o 
 -23   9  10       31.28       21.64     45.79 o 
 -21   9  10       22.03        7.33     53.61 o 
 -19   9  10      411.90      377.79     79.52 o 
 -17   9  10      342.66      268.40     70.76 o 
 -15   9  10      310.96      153.90     86.48 o 
 -13   9  10     4206.43     3992.47    183.73 o 
 -11   9  10    24493.22    27345.89    541.17 o 
  -9   9  10       43.08      -55.10     64.67 o 
  -7   9  10      309.20      224.37     57.76 o 
  -5   9  10      574.11      503.14     77.10 o 
  -3   9  10      774.17      465.44    120.92 o 
  -1   9  10      511.82      464.84     61.23 o 
   1   9  10      275.43      299.28     73.37 o 
   3   9  10      393.66      353.91     76.81 o 
   5   9  10      998.69     1059.61     78.91 o 
   7   9  10        2.54       15.75     38.37 o 
   9   9  10      122.39      122.64     42.71 o 
  11   9  10      603.75      537.97     68.85 o 
  13   9  10       36.44      -20.40     38.88 o 
  15   9  10     1037.13     1021.99     81.68 o 
  17   9  10        0.00        5.30     39.00 o 
  19   9  10      373.47      383.81     44.35 o 
 -28  10  10        5.20      -30.88     30.88 o 
 -26  10  10      156.46      121.26     46.46 o 
 -24  10  10      290.40      266.26     62.56 o 
 -22  10  10      670.38      555.53     71.14 o 
 -20  10  10        0.77      -40.29     55.41 o 
 -18  10  10      670.38      586.72     82.95 o 
 -16  10  10     1660.71     1815.67    140.52 o 
 -14  10  10      185.52      193.88     85.78 o 
 -12  10  10      760.22      962.40     99.37 o 
 -10  10  10      341.04      416.00     79.39 o 
  -8  10  10     6602.29     7545.75    246.73 o 
  -6  10  10       46.20      -46.24     69.68 o 
  -4  10  10     1497.70     1419.51    131.37 o 
  -2  10  10       15.37        5.60     53.94 o 
   0  10  10     2161.81     2364.19    132.15 o 
   2  10  10      224.83      251.50     69.57 o 
   4  10  10      121.44       97.73     47.06 o 
   6  10  10     1109.24     1115.16     90.32 o 
   8  10  10       88.92       52.34     40.78 o 
  10  10  10       79.69       40.72     34.39 o 
  12  10  10      153.86      163.60     44.58 o 
  14  10  10      509.00      404.33     49.42 o 
  16  10  10        0.77       13.66     30.19 o 
  18  10  10        8.19      -42.00     66.09 o 
 -27  11  10       21.54       37.19     59.75 o 
 -25  11  10     1362.51     1437.10     90.38 o 
 -23  11  10      341.89      229.34     44.98 o 
 -21  11  10      211.47       82.49     43.51 o 
 -19  11  10       76.51       77.91     43.62 o 
 -17  11  10     1068.39     1060.39     99.66 o 
 -15  11  10     2259.16     2060.38    153.08 o 
 -13  11  10      808.46      865.64    109.11 o 
 -11  11  10      261.73      382.81     73.15 o 
  -9  11  10     2987.04     2944.21    157.47 o 
  -7  11  10        2.51       -2.11     62.98 o 
  -5  11  10        9.15       25.39     60.16 o 
  -3  11  10     4173.82     5044.98    191.49 o 
  -1  11  10     3225.80     3330.43    153.87 o 
   1  11  10      719.79      752.63    100.30 o 
   3  11  10        4.49       34.66     53.09 o 
   5  11  10      537.13      504.41     67.59 o 
   7  11  10     2031.80     2194.00    115.30 o 
   9  11  10        3.45      -55.93     55.93 o 
  11  11  10      301.80      252.87     47.12 o 
  13  11  10      122.17      106.03     46.88 o 
  15  11  10      657.97      600.53     72.56 o 
  17  11  10        0.47      -49.61     49.61 o 
 -24  12  10      260.47      283.58     38.89 o 
 -22  12  10      146.81       64.72     35.87 o 
 -20  12  10       40.11      -39.16     39.16 o 
 -18  12  10      855.27      619.90     98.46 o 
 -16  12  10      762.56      662.75     77.86 o 
 -14  12  10      309.75      229.60     72.26 o 
 -12  12  10      152.58      198.35     68.21 o 
 -10  12  10      202.01       53.60     62.11 o 
  -8  12  10     2391.86     2450.70    157.66 o 
  -6  12  10     1709.32     1534.63    125.48 o 
  -4  12  10      250.72       71.13     46.82 o 
  -2  12  10       57.34        2.06     38.73 o 
   0  12  10       35.76       48.97     49.78 o 
   2  12  10      147.10      132.14     64.89 o 
   4  12  10      132.48       74.17     48.48 o 
   6  12  10      326.55      307.09     52.70 o 
   8  12  10      452.28      524.13     57.71 o 
  10  12  10     4589.16     4902.49    188.32 o 
  12  12  10      253.71      246.29     57.98 o 
  14  12  10       69.66       15.74     80.06 o 
 -23  13  10       43.86       78.05     22.30 o 
 -21  13  10       47.42       -5.34     33.30 o 
 -19  13  10        0.51       85.12     58.24 o 
 -17  13  10      245.25      191.57     47.47 o 
 -15  13  10        0.01       14.56     43.06 o 
 -13  13  10      138.81      115.10     52.63 o 
 -11  13  10      485.75      383.24     96.42 o 
  -9  13  10      134.71      137.82    111.48 o 
  -7  13  10        2.58      -61.67     69.97 o 
  -5  13  10       95.18      145.21     46.52 o 
  -3  13  10      225.11      292.25     53.84 o 
  -1  13  10     1563.02     1634.79    100.79 o 
   1  13  10      513.45      506.79     64.48 o 
   3  13  10      334.22      253.32     55.37 o 
   5  13  10     3070.39     3679.99    143.62 o 
   7  13  10     1762.52     1639.91    187.17 o 
   9  13  10      930.49      928.79     75.36 o 
  11  13  10        2.56        7.42     31.93 o 
  13  13  10       20.56      -25.88     48.09 o 
 -20  14  10      429.73      385.65     43.16 o 
 -18  14  10        0.19      -57.74     57.74 o 
 -16  14  10      531.36      491.61     86.81 o 
 -14  14  10       44.84      -21.73     48.95 o 
 -12  14  10       77.49       -4.67     44.13 o 
 -10  14  10        0.00      -46.15    108.30 o 
  -8  14  10      221.53      207.71    124.97 o 
  -6  14  10      137.87      188.80     75.07 o 
  -4  14  10      233.81      236.13     76.66 o 
  -2  14  10      732.70      762.66     83.11 o 
   0  14  10      360.84      322.35     54.50 o 
   2  14  10        0.29      -12.63     46.33 o 
   4  14  10      217.85      232.43     56.12 o 
   6  14  10        0.11       36.39     45.84 o 
   8  14  10     3361.89     3480.13    180.51 o 
  10  14  10     1212.19     1567.77     89.68 o 
 -17  15  10      493.25      543.88    102.06 o 
 -15  15  10     1344.58     1507.75    161.93 o 
 -13  15  10        0.41        9.25     81.45 o 
 -11  15  10      410.29      409.51    131.09 o 
  -9  15  10       82.60       25.15     51.43 o 
  -7  15  10        7.17       24.92     54.97 o 
  -5  15  10       17.13      -51.42     57.96 o 
  -3  15  10      272.15      182.92     82.07 o 
  -1  15  10        0.08        6.22     42.78 o 
   1  15  10      153.57      190.17     56.78 o 
   3  15  10       17.40       -0.76     34.78 o 
   5  15  10        1.42       -4.83     32.31 o 
   7  15  10       67.17        6.57     35.96 o 
 -12  16  10      416.56      459.69     63.92 o 
 -10  16  10      580.47      484.11     71.66 o 
  -8  16  10      378.93      503.32     72.46 o 
  -6  16  10      430.50      413.59     55.95 o 
  -4  16  10      146.11      210.42     44.66 o 
  -2  16  10       88.87       83.55     46.83 o 
   0  16  10        1.60        9.03     52.96 o 
   2  16  10      125.97      148.43     45.02 o 
 -33   1  11       40.60       72.57     27.81 o 
 -31   1  11      310.23      307.71     54.50 o 
 -29   1  11     1626.76     1611.42    106.94 o 
 -27   1  11       74.57      126.37     57.02 o 
 -25   1  11      252.70      186.23     49.34 o 
 -23   1  11     6243.28     6320.25    257.49 o 
 -21   1  11     5219.09     5272.92    191.18 o 
 -19   1  11        3.30      -47.00     59.89 o 
 -17   1  11     3633.12     3489.98    156.00 o 
 -15   1  11     3112.02     3288.97    155.23 o 
 -13   1  11     1055.51     1161.05    229.98 o 
 -11   1  11       39.29      -53.33    225.69 o 
  -9   1  11     2419.85     2404.45    202.77 o 
  -7   1  11     2439.32     2447.13    201.74 o 
  -5   1  11     1143.00     1082.18    184.15 o 
  -3   1  11      986.81      762.41    101.89 o 
  -1   1  11      228.79      176.61     61.97 o 
   1   1  11        4.13       16.82     53.13 o 
   3   1  11     1764.06     1484.54    106.17 o 
   5   1  11      112.94      190.89     50.53 o 
   7   1  11     2308.25     2341.33    102.94 o 
   9   1  11     8998.66     9310.34    282.62 o 
  11   1  11     3470.20     3079.07    147.28 o 
  13   1  11        8.73      -31.24     47.43 o 
  15   1  11        1.74      -44.05     44.05 o 
  17   1  11       86.34       39.42     51.80 o 
  19   1  11      404.40      398.16     55.73 o 
  21   1  11       65.05       28.72     67.52 o 
 -34   2  11        1.91        8.77     26.38 o 
 -32   2  11        0.25      -17.91     42.15 o 
 -30   2  11      435.64      512.97     80.11 o 
 -28   2  11      383.72      359.50     71.15 o 
 -26   2  11     2217.77     2211.75    139.32 o 
 -24   2  11      804.54      689.52     88.38 o 
 -22   2  11     1433.49     1136.29     94.21 o 
 -20   2  11     3047.37     2937.62    134.00 o 
 -18   2  11     4367.06     4084.83    155.92 o 
 -16   2  11      718.04      521.85     60.37 o 
 -14   2  11     1094.08     1000.23     83.93 o 
 -12   2  11      565.74      258.32    316.66 o 
 -10   2  11     2810.47     2467.50    239.02 o 
  -8   2  11       57.76      139.13     80.46 o 
  -6   2  11       13.32       75.02     79.05 o 
  -4   2  11     7867.47     7514.07    360.81 o 
  -2   2  11     3719.50     3191.12    238.02 o 
   0   2  11      268.80      289.76     80.70 o 
   2   2  11     1388.87     1058.18    108.41 o 
   4   2  11     3453.40     3250.04    113.89 o 
   6   2  11      129.19       40.61     30.05 o 
   8   2  11      452.75      401.34     59.57 o 
  10   2  11      224.05      225.38     62.19 o 
  12   2  11       45.53       79.29     48.28 o 
  14   2  11       16.10      -32.88     49.17 o 
  16   2  11      685.50      606.59     63.58 o 
  18   2  11      562.20      503.88     67.04 o 
  20   2  11       25.29      -27.31     44.91 o 
  22   2  11      143.13      197.15     59.01 o 
 -33   3  11      113.05       87.18     86.66 o 
 -31   3  11       11.61       41.15     49.04 o 
 -29   3  11      294.05      290.78     68.78 o 
 -27   3  11     1357.95     1443.94    117.88 o 
 -25   3  11     3628.91     4003.69    219.27 o 
 -23   3  11     7456.53     8095.11    433.46 o 
 -21   3  11      133.44      102.26     50.45 o 
 -19   3  11      924.78     1070.16     91.46 o 
 -17   3  11      251.28      129.41     47.98 o 
 -15   3  11    12986.22    14041.04    402.23 o 
 -13   3  11      329.46      325.96     49.28 o 
 -11   3  11       92.30      -64.75     64.75 o 
  -9   3  11      142.10      220.46    119.78 o 
  -7   3  11     2189.47     1665.97    185.06 o 
  -3   3  11       15.04     -111.69    111.69 o 
  -1   3  11        6.86      -83.77     83.77 o 
   1   3  11     2131.18     1843.25    143.99 o 
   3   3  11     6370.41     6467.07    325.84 o 
   5   3  11      125.61       24.64     61.11 o 
   7   3  11      136.57       68.75     57.15 o 
   9   3  11        0.09      -27.81     27.81 o 
  11   3  11        0.06      -46.38     46.38 o 
  13   3  11      594.46      571.29     81.99 o 
  15   3  11      550.94      428.76     75.18 o 
  17   3  11       82.75       78.94     53.30 o 
  19   3  11      338.48      372.21     65.97 o 
  21   3  11       28.77       60.84     40.40 o 
 -32   4  11      416.66      428.19     66.02 o 
 -30   4  11       54.49       11.62     44.67 o 
 -28   4  11      162.39       91.74     57.26 o 
 -26   4  11     1904.93     1640.37    142.87 o 
 -24   4  11     1404.32     1347.34    109.74 o 
 -22   4  11     4231.65     4527.87    186.74 o 
 -20   4  11      593.52      523.49     95.90 o 
 -18   4  11      700.02      576.11     77.37 o 
 -16   4  11     1247.48     1266.63     88.75 o 
 -14   4  11    18270.94    18733.13    273.38 o 
 -12   4  11     1623.50     1640.16     84.01 o 
 -10   4  11     1120.50      897.39     70.89 o 
  -8   4  11     1778.54     1640.30    185.04 o 
  -6   4  11      119.23      -19.64     71.48 o 
  -4   4  11     1893.89     1573.34    186.13 o 
  -2   4  11      393.97      407.27     62.05 o 
   0   4  11     8225.29     8292.30    416.78 o 
   2   4  11      408.69      390.58     54.34 o 
   4   4  11     2072.14     1986.80    151.96 o 
   6   4  11       63.56      -52.42     70.83 o 
   8   4  11     1788.14     1609.42    127.80 o 
  10   4  11      117.21       81.38     75.78 o 
  12   4  11      642.02      639.63    100.47 o 
  14   4  11      220.93      155.79     61.85 o 
  16   4  11      234.77      260.70     78.26 o 
  18   4  11      553.29      608.99     79.02 o 
  20   4  11      169.50       19.25     60.68 o 
 -31   5  11      258.58      208.31     51.07 o 
 -29   5  11      210.61      102.35     48.75 o 
 -27   5  11       30.22       -5.13     47.40 o 
 -25   5  11        0.19      -25.37     62.14 o 
 -23   5  11      728.75      655.94     82.95 o 
 -21   5  11      105.94      131.32     55.59 o 
 -19   5  11      207.47      299.53     65.38 o 
 -17   5  11      465.96      450.33     64.58 o 
 -15   5  11     1283.68     1247.89     78.39 o 
 -13   5  11       59.20       56.96     63.04 o 
 -11   5  11      541.73      599.02     56.83 o 
  -9   5  11     3625.52     3554.15    117.13 o 
  -7   5  11       73.27      -45.92     50.28 o 
  -5   5  11      134.87      111.74     80.98 o 
  -3   5  11      308.24      300.82     59.73 o 
  -1   5  11       36.77       15.23     48.39 o 
   1   5  11     2160.87     2288.28    135.47 o 
   3   5  11      763.32      867.39     86.63 o 
   5   5  11     2282.12     2339.18    206.39 o 
   7   5  11     2589.09     2777.91    193.08 o 
   9   5  11      266.74      135.16     66.94 o 
  11   5  11      740.54      649.23     91.30 o 
  13   5  11       10.27        4.00     51.86 o 
  15   5  11        0.02        2.88     53.87 o 
  17   5  11        5.99       46.46     54.14 o 
  19   5  11       20.84       22.84     45.53 o 
  21   5  11       34.53       31.03     36.91 o 
 -32   6  11      514.98      453.94     70.56 o 
 -30   6  11       18.09       21.14     40.42 o 
 -28   6  11       12.36       -9.07     43.33 o 
 -26   6  11     1423.20     1199.17    107.41 o 
 -24   6  11       44.51       43.11     50.46 o 
 -22   6  11       22.51       43.46     52.89 o 
 -20   6  11       40.03       15.13     45.40 o 
 -18   6  11     5938.47     5898.76    217.13 o 
 -16   6  11      574.99      581.80     84.09 o 
 -14   6  11     2613.63     2811.72    144.55 o 
 -12   6  11       95.15       70.53     47.56 o 
 -10   6  11      184.66      177.55     47.01 o 
  -8   6  11     1010.73      882.91     74.10 o 
  -6   6  11      118.36       93.58     42.83 o 
  -4   6  11      547.20      532.02     88.86 o 
  -2   6  11      741.93      665.66     67.42 o 
   0   6  11     2012.63     2023.28    146.77 o 
   2   6  11     4111.63     3867.43    186.92 o 
   4   6  11      819.43      761.50     90.41 o 
   6   6  11      286.07      260.64     68.64 o 
   8   6  11     1050.66     1039.30    119.14 o 
  10   6  11      103.99      138.19     71.90 o 
  12   6  11      136.24      100.05     56.99 o 
  14   6  11      339.25      354.27     73.39 o 
  16   6  11      153.56      141.55     55.96 o 
  18   6  11       30.02       81.36     58.13 o 
  20   6  11       22.56        1.32     39.60 o 
 -31   7  11        0.02       -9.94     41.82 o 
 -29   7  11        1.98       -4.17     39.47 o 
 -27   7  11      444.90      240.21     81.02 o 
 -25   7  11      170.76      125.98     55.74 o 
 -23   7  11      207.90      136.59     55.49 o 
 -21   7  11     1587.41     1660.80    110.99 o 
 -19   7  11        0.12      -52.64     52.64 o 
 -17   7  11      526.21      452.90     91.08 o 
 -15   7  11       92.59      -13.45     72.45 o 
 -13   7  11       57.18       14.85     57.76 o 
 -11   7  11      229.15      197.80     56.76 o 
  -9   7  11      529.99      568.92     67.77 o 
  -7   7  11     2234.19     2117.08    120.43 o 
  -5   7  11     1085.79     1032.82     82.97 o 
  -3   7  11     1639.95     1586.20     96.31 o 
  -1   7  11      274.84      173.22     55.75 o 
   1   7  11      219.55      213.99     64.70 o 
   3   7  11        0.55      -13.67     59.62 o 
   5   7  11      649.39      546.23     84.98 o 
   7   7  11      324.15      233.12     51.62 o 
   9   7  11      276.30      219.54     54.80 o 
  11   7  11       62.88       90.94     46.00 o 
  13   7  11      799.29      720.21     89.04 o 
  15   7  11        0.45      -56.49     56.49 o 
  17   7  11       74.00       75.24     41.81 o 
  19   7  11       36.28        3.45     34.42 o 
 -30   8  11       22.23        5.03     27.68 o 
 -28   8  11      988.59      935.42    120.46 o 
 -26   8  11       58.02      -20.55     49.05 o 
 -24   8  11       24.67       17.89     56.92 o 
 -22   8  11      457.32      356.59     64.70 o 
 -20   8  11     1680.14     1570.21    110.94 o 
 -18   8  11      822.03      820.61    110.71 o 
 -16   8  11     1255.85     1250.69    141.57 o 
 -14   8  11       24.44       21.60     66.49 o 
 -12   8  11     7820.68     8395.81    262.98 o 
 -10   8  11     6215.77     6797.41    239.43 o 
  -8   8  11     2970.80     3009.91    155.78 o 
  -6   8  11     3368.32     3260.87    168.47 o 
  -4   8  11     1692.99     1697.56    118.56 o 
  -2   8  11        0.12      -54.74     54.74 o 
   0   8  11     3494.28     3299.67    190.45 o 
   2   8  11     1028.45     1013.44     95.60 o 
   4   8  11     3008.81     2908.13    212.41 o 
   6   8  11      688.36      663.91     75.66 o 
   8   8  11      215.95      115.02     47.71 o 
  10   8  11      185.92       78.99     45.40 o 
  12   8  11      111.27       72.62     43.20 o 
  14   8  11      998.02      927.03     91.00 o 
  16   8  11      190.82      176.31     45.36 o 
  18   8  11        9.58      -22.19     38.51 o 
 -29   9  11      382.02      330.68     54.36 o 
 -27   9  11      595.97      582.79     60.20 o 
 -25   9  11      127.78      101.16     49.27 o 
 -23   9  11       35.07       10.11     46.83 o 
 -21   9  11      759.74      573.98     93.54 o 
 -19   9  11      361.58      294.88     67.02 o 
 -17   9  11     1974.14     1789.78    175.51 o 
 -15   9  11      971.28      852.96    115.52 o 
 -13   9  11      666.04      548.44     88.87 o 
 -11   9  11     1047.30      902.07    100.74 o 
  -9   9  11     1767.68     1828.59    133.46 o 
  -7   9  11     6281.90     6833.92    271.17 o 
  -5   9  11      739.44      537.20     93.21 o 
  -3   9  11     2263.33     2353.62    132.90 o 
  -1   9  11     3623.69     3731.20    161.62 o 
   1   9  11      117.34       58.69     54.49 o 
   3   9  11     4893.10     5372.75    201.15 o 
   5   9  11      376.96      379.66     55.99 o 
   7   9  11      815.77      719.49     86.20 o 
   9   9  11      274.14      238.06     52.82 o 
  11   9  11      157.35      173.11     47.45 o 
  13   9  11     2700.74     3016.03    130.61 o 
  15   9  11       67.55      125.14     47.09 o 
  17   9  11        9.67      -35.05     35.05 o 
 -28  10  11      716.86      601.55     78.72 o 
 -26  10  11      798.64      731.39     65.81 o 
 -24  10  11       91.34       89.61     36.57 o 
 -22  10  11      789.69      655.67     65.92 o 
 -20  10  11      498.42      455.60     62.40 o 
 -18  10  11      118.11       60.64     66.43 o 
 -16  10  11     1335.57     1299.43    129.01 o 
 -14  10  11     2002.78     2184.57    138.77 o 
 -12  10  11       12.73      -41.35     57.11 o 
 -10  10  11     1324.80     1187.25    109.10 o 
  -8  10  11    16994.32    17862.21    519.19 o 
  -6  10  11      217.35       37.97     69.35 o 
  -4  10  11        6.15      -63.67     63.67 o 
  -2  10  11      233.40      243.80     59.27 o 
   0  10  11     1796.50     1824.95    140.40 o 
   2  10  11       90.22      110.16     61.58 o 
   4  10  11      486.27      543.88    108.07 o 
   6  10  11      350.30      242.34     66.51 o 
   8  10  11      294.36      229.27     50.66 o 
  10  10  11       55.97       87.56     40.19 o 
  12  10  11      134.06      133.82     41.52 o 
  14  10  11        2.08       -3.28     61.23 o 
  16  10  11       16.27      -39.28     39.28 o 
 -25  11  11      353.63      288.68     51.43 o 
 -23  11  11      257.30      180.20     40.88 o 
 -21  11  11      173.45       90.99     40.57 o 
 -19  11  11       48.50       -9.70     58.09 o 
 -17  11  11     1660.77     1514.18    145.15 o 
 -15  11  11       86.74      101.48     62.06 o 
 -13  11  11       11.19      -14.01     52.62 o 
 -11  11  11     5615.73     5245.85    292.24 o 
  -9  11  11     5008.43     4538.41    216.77 o 
  -7  11  11      927.80      899.24    110.63 o 
  -5  11  11     1096.77     1254.88    101.36 o 
  -3  11  11       32.13       -6.10     51.26 o 
  -1  11  11      117.46      127.46     53.65 o 
   1  11  11      515.45      463.36     87.17 o 
   3  11  11      227.47      133.35     50.53 o 
   5  11  11      210.75      124.93     65.32 o 
   7  11  11      423.19      250.93     61.29 o 
   9  11  11     2028.88     2116.50    165.58 o 
  11  11  11      680.18      757.07     80.30 o 
  13  11  11      916.53      905.20     83.11 o 
  15  11  11      387.87      410.49     62.42 o 
 -24  12  11      694.78      617.71     46.85 o 
 -22  12  11      167.44      143.00     30.73 o 
 -20  12  11      122.29       53.84     40.73 o 
 -18  12  11      975.21      904.21     97.51 o 
 -16  12  11      180.98      229.74     65.34 o 
 -14  12  11       37.44       91.04     54.35 o 
 -12  12  11      381.45      321.70     92.75 o 
 -10  12  11      513.00      443.98     78.53 o 
  -8  12  11     1498.40     1636.99    131.64 o 
  -6  12  11      248.32      302.60     68.95 o 
  -4  12  11       26.95      -22.90     49.16 o 
  -2  12  11      454.04      436.00     65.61 o 
   0  12  11        1.67      -36.66     51.23 o 
   2  12  11     1134.27     1303.47     95.23 o 
   4  12  11      384.21      306.06     58.59 o 
   6  12  11      853.38      850.15     67.25 o 
   8  12  11       82.37       53.54     34.27 o 
  10  12  11     1439.57     1533.29     88.69 o 
  12  12  11     1120.49     1021.14    129.84 o 
 -21  13  11      398.11      483.93     51.49 o 
 -19  13  11        9.21        4.78     35.16 o 
 -17  13  11      161.08      117.48     50.49 o 
 -15  13  11      359.53      402.93     78.49 o 
 -13  13  11       24.68       48.59     49.67 o 
 -11  13  11        0.86      -44.21     59.39 o 
  -9  13  11     1656.08     1451.24    136.31 o 
  -7  13  11       14.61       45.41     41.02 o 
  -5  13  11      404.03      366.40     56.84 o 
  -3  13  11        7.10      -42.15     42.15 o 
  -1  13  11        0.17       17.44     42.83 o 
   1  13  11     1047.64     1150.41     85.85 o 
   3  13  11       85.87       62.11     40.11 o 
   5  13  11     2720.69     3304.32    177.05 o 
   7  13  11     2635.31     2720.39    134.61 o 
   9  13  11     1255.97     1440.48    170.46 o 
  11  13  11      112.03       58.85     83.40 o 
 -18  14  11      374.15      318.90     53.23 o 
 -16  14  11       21.12      -44.72     44.72 o 
 -14  14  11      103.53       22.18     42.78 o 
 -12  14  11       25.94       58.37     62.77 o 
 -10  14  11      414.56      454.41     61.08 o 
  -8  14  11       27.04       -6.57     34.88 o 
  -6  14  11      240.08      271.58     56.08 o 
  -4  14  11     1153.60     1101.68     74.34 o 
  -2  14  11      113.05       51.84     37.45 o 
   0  14  11      139.93       86.61     49.13 o 
   2  14  11      104.66      220.72     63.63 o 
   4  14  11     1234.74     1524.86    128.92 o 
   6  14  11      188.29      190.99     42.98 o 
   8  14  11     1448.34     1602.40    108.13 o 
 -15  15  11      371.71      425.41     55.05 o 
 -13  15  11     2191.33     2265.86    446.60 o 
 -11  15  11      780.18      884.53     90.49 o 
  -9  15  11      274.01      344.04    122.97 o 
  -7  15  11      400.39      422.10     73.83 o 
  -5  15  11      867.67     1047.34     97.28 o 
  -3  15  11      714.93      860.75     72.22 o 
  -1  15  11      203.26      212.30     81.21 o 
   1  15  11      411.59      486.59     54.00 o 
  -8  16  11      511.17      597.40     53.03 o 
  -6  16  11      808.79      886.39     61.84 o 
  -4  16  11      301.59      257.00     40.16 o 
 -32   0  12       89.66       75.49     36.34 o 
 -30   0  12     2206.63     2425.25    214.99 o 
 -28   0  12     1210.80      985.77    119.90 o 
 -26   0  12      666.89      600.92    148.20 o 
 -24   0  12     4447.63     4646.79    200.49 o 
 -22   0  12     1628.43     1515.52    159.29 o 
 -20   0  12     4765.90     4608.03    260.49 o 
 -18   0  12     2929.08     2845.38    287.48 o 
 -16   0  12     1719.31     1553.79    197.85 o 
 -14   0  12     5190.83     5692.49    565.88 o 
 -12   0  12      274.75      174.74     88.84 o 
 -10   0  12      553.42      793.12     91.17 o 
  -8   0  12        0.53      -30.77     88.20 o 
  -6   0  12     2586.86     2385.62    341.77 o 
  -4   0  12      103.87       -0.69     66.08 o 
  -2   0  12       42.86     -101.31    189.44 o 
   0   0  12     3657.44     3245.10    306.57 o 
   2   0  12     8586.36     8466.45    322.71 o 
   4   0  12      553.53      621.20     84.79 o 
   6   0  12      731.45      798.74    117.73 o 
   8   0  12       11.58      -59.78     74.45 o 
  10   0  12     1332.10     1005.99    149.94 o 
  12   0  12     1298.05     1274.38    152.26 o 
  14   0  12     1138.92     1189.29    276.05 o 
  16   0  12       47.72       14.57     76.39 o 
  18   0  12     2399.31     2204.00    185.76 o 
  20   0  12     3903.21     4733.72    256.80 o 
 -33   1  12      328.13      289.22     49.40 o 
 -31   1  12       71.98       49.01     41.77 o 
 -29   1  12      174.17      174.63     47.10 o 
 -27   1  12      146.98      141.04     50.55 o 
 -25   1  12      509.71      412.89     52.66 o 
 -23   1  12       25.12       20.97     52.81 o 
 -21   1  12     4682.23     4382.33    162.69 o 
 -19   1  12      313.65      301.57     56.40 o 
 -17   1  12     1335.89     1266.10     83.94 o 
 -15   1  12      108.35      -19.32     63.02 o 
 -13   1  12      806.14      794.72     74.63 o 
 -11   1  12      465.03      556.96     62.17 o 
  -9   1  12      355.97      331.47     54.41 o 
  -7   1  12      583.03      688.50     77.12 o 
  -5   1  12     3314.13     2713.45    216.90 o 
  -3   1  12      719.21      636.83     77.95 o 
  -1   1  12     6584.83     6243.02    291.64 o 
   1   1  12     3184.05     3175.47    146.43 o 
   3   1  12       84.49       92.04     63.31 o 
   5   1  12      637.98      625.44     80.34 o 
   7   1  12     1711.55     1638.84    118.02 o 
   9   1  12     2294.75     2374.16    158.78 o 
  11   1  12      803.52      778.98     93.50 o 
  13   1  12       78.35       44.91     48.71 o 
  15   1  12      148.69      179.44     60.06 o 
  17   1  12        5.12      -23.91     43.96 o 
  19   1  12      681.34      773.56     68.04 o 
  21   1  12     1448.78     1602.40    103.30 o 
 -32   2  12       28.49       84.07     38.58 o 
 -30   2  12       24.74      -27.14     41.60 o 
 -28   2  12      592.83      535.39     74.37 o 
 -26   2  12     1022.66      946.08    110.32 o 
 -24   2  12     1095.24     1043.54     96.11 o 
 -22   2  12       28.38      -54.98     54.98 o 
 -20   2  12     8594.44     8086.35    228.53 o 
 -18   2  12        1.60       24.50     46.76 o 
 -16   2  12      297.68      240.33     51.36 o 
 -14   2  12     1243.94     1486.16     91.83 o 
 -12   2  12      895.80      706.05     59.86 o 
 -10   2  12     1917.60     2001.60     87.44 o 
  -8   2  12     3962.69     3986.57    125.40 o 
  -6   2  12     4424.95     4579.79    149.87 o 
  -4   2  12      311.88      207.22     51.23 o 
  -2   2  12     2480.12     2430.12    115.16 o 
   0   2  12      705.23      604.05     57.96 o 
   2   2  12      207.44       96.41     36.29 o 
   4   2  12       93.06       76.86     47.98 o 
   6   2  12       77.47       42.73     44.58 o 
   8   2  12     1351.04     1475.77    116.04 o 
  10   2  12      989.83      944.74     97.56 o 
  12   2  12      885.22      839.74     91.58 o 
  14   2  12     1207.31     1182.14     90.25 o 
  16   2  12      402.64      452.18     65.51 o 
  18   2  12       68.13      -11.20     54.69 o 
  20   2  12      325.74      438.83     66.40 o 
 -33   3  12      378.14      550.03     59.43 o 
 -31   3  12      132.88       46.65     36.43 o 
 -29   3  12       99.45       24.72     60.79 o 
 -27   3  12       10.48      -16.22     49.87 o 
 -25   3  12     1197.35     1061.80    148.24 o 
 -23   3  12     2227.02     1829.35    115.08 o 
 -21   3  12       59.65       77.86     51.05 o 
 -19   3  12     7273.85     7325.70    222.52 o 
 -17   3  12     7314.75     6624.86    218.91 o 
 -15   3  12     6379.75     7458.23    220.40 o 
 -13   3  12     1499.64     1696.47     87.21 o 
 -11   3  12     3602.55     3643.82    171.14 o 
  -9   3  12      577.11      564.31     54.97 o 
  -7   3  12      276.44      241.99     40.82 o 
  -5   3  12      266.88      182.10     43.44 o 
  -3   3  12      194.35      191.38     43.44 o 
  -1   3  12     1863.44     1657.44    102.41 o 
   1   3  12      435.72      379.79     56.17 o 
   3   3  12      323.88      143.56     51.57 o 
   5   3  12      637.32      611.33     83.20 o 
   7   3  12      917.01      823.71     82.36 o 
   9   3  12        4.65       22.03     44.91 o 
  11   3  12      165.08       78.57     52.25 o 
  13   3  12       31.39        4.51     61.01 o 
  15   3  12      458.64      429.66     91.96 o 
  17   3  12       37.54      113.85     62.05 o 
  19   3  12      285.77      346.53     57.47 o 
 -32   4  12      309.98      369.06     51.92 o 
 -30   4  12      204.28      215.59     52.03 o 
 -28   4  12     1132.25     1224.43    106.91 o 
 -26   4  12       31.29       34.53     73.23 o 
 -24   4  12     1625.32     1352.37    113.46 o 
 -22   4  12        1.86       30.14     71.13 o 
 -20   4  12     9712.12    10427.54    322.04 o 
 -18   4  12      418.21      484.88     67.30 o 
 -16   4  12     3388.00     3305.13    155.04 o 
 -14   4  12     1356.91     1147.31     85.38 o 
 -12   4  12     2454.91     2560.49    106.09 o 
 -10   4  12      101.84       35.63     38.05 o 
  -8   4  12     4573.41     5025.70    198.20 o 
  -6   4  12     2180.22     1927.62    105.61 o 
  -4   4  12      138.61       -5.97     55.59 o 
  -2   4  12     2041.90     2168.23    115.44 o 
   0   4  12      216.13      199.92     51.78 o 
   2   4  12     3606.26     3784.24    212.90 o 
   4   4  12     3334.68     3448.50    204.20 o 
   6   4  12     2169.54     2392.38    149.32 o 
   8   4  12       73.73       69.38     59.77 o 
  10   4  12      404.35      435.62     78.79 o 
  12   4  12       63.72       48.16     52.94 o 
  14   4  12      121.57       79.12     63.16 o 
  16   4  12       34.56      -32.00     63.38 o 
  18   4  12      122.85       74.92     53.63 o 
  20   4  12       37.82       51.97     46.98 o 
 -31   5  12       80.37       61.48     36.19 o 
 -29   5  12      117.90      157.59     51.94 o 
 -27   5  12      176.50      119.81     60.59 o 
 -25   5  12     1416.80     1307.68     98.14 o 
 -23   5  12      875.01      577.02     76.37 o 
 -21   5  12     1242.19     1191.89    108.28 o 
 -19   5  12      819.05      547.90     80.42 o 
 -17   5  12     2252.63     2387.24    161.56 o 
 -15   5  12     2236.21     2401.58    114.51 o 
 -13   5  12     9589.79    10572.04    221.61 o 
 -11   5  12      203.21      123.50     59.65 o 
  -9   5  12      375.66      391.86     51.44 o 
  -7   5  12     1156.95      973.76     78.88 o 
  -5   5  12     1047.29     1121.57    101.06 o 
  -3   5  12      308.97      185.35     45.87 o 
  -1   5  12     2276.04     2218.92    161.66 o 
   1   5  12      189.94      190.44     64.08 o 
   3   5  12     5936.31     6536.19    296.36 o 
   5   5  12      104.06       27.95     57.50 o 
   7   5  12       26.89       26.74     50.23 o 
   9   5  12      166.30      209.04     67.22 o 
  11   5  12      133.76      148.85     57.26 o 
  13   5  12      134.13       49.54     53.39 o 
  15   5  12        0.07       23.99     49.46 o 
  17   5  12        0.05       29.50     48.73 o 
  19   5  12       67.26       97.98     58.01 o 
 -30   6  12        6.39       42.07     38.75 o 
 -28   6  12        0.02       56.85     42.40 o 
 -26   6  12       69.13      108.46     62.89 o 
 -24   6  12     2168.47     1807.15    182.39 o 
 -22   6  12      621.22      652.86     82.45 o 
 -20   6  12      589.45      453.31     77.65 o 
 -18   6  12      572.88      617.19     84.44 o 
 -16   6  12      381.64      492.62     76.22 o 
 -14   6  12     7366.06     8112.83    224.75 o 
 -12   6  12       60.28       37.07     39.70 o 
 -10   6  12        3.37       20.88     42.22 o 
  -8   6  12       17.06       70.08     55.30 o 
  -6   6  12      197.92       75.31     54.64 o 
  -4   6  12     1084.61      965.15     84.22 o 
  -2   6  12     7985.91     8003.98    395.59 o 
   0   6  12       95.25       93.21     77.03 o 
   2   6  12     2725.34     2913.13    222.86 o 
   4   6  12     3298.71     3555.79    208.06 o 
   6   6  12      234.46      227.75     69.71 o 
   8   6  12      334.15      341.55     72.39 o 
  10   6  12     1713.84     1801.05    135.60 o 
  12   6  12      125.21       69.18     56.60 o 
  14   6  12      107.35      136.10     53.15 o 
  16   6  12       11.38       28.14     44.79 o 
  18   6  12      538.41      496.44     84.42 o 
 -29   7  12       40.99       22.08     39.16 o 
 -27   7  12      314.78      254.51     77.83 o 
 -25   7  12       15.71      -53.78     53.78 o 
 -23   7  12      267.07      255.96     56.00 o 
 -21   7  12     1800.63     1869.07    126.49 o 
 -19   7  12     2982.88     3403.78    168.24 o 
 -17   7  12     2052.13     2139.92    136.94 o 
 -15   7  12      539.52      450.66     83.28 o 
 -13   7  12     5054.78     5209.01    181.35 o 
 -11   7  12     1285.47     1123.33     93.16 o 
  -9   7  12       41.17        4.09     49.54 o 
  -7   7  12     2790.76     2840.74    151.75 o 
  -5   7  12     1032.82     1158.47    101.10 o 
  -3   7  12     4633.15     4583.63    186.60 o 
  -1   7  12     2051.94     2167.06    162.32 o 
   1   7  12     1556.86     1440.30    138.25 o 
   3   7  12      423.08      350.26     85.30 o 
   5   7  12      175.06      193.21     78.20 o 
   7   7  12       76.10       79.27     57.47 o 
   9   7  12      599.62      473.68     83.09 o 
  11   7  12        4.86        6.26     54.00 o 
  13   7  12      101.20      174.61     60.80 o 
  15   7  12        0.02       -8.36     44.66 o 
  17   7  12      583.02      602.99     72.23 o 
 -28   8  12       11.30       80.59     50.83 o 
 -26   8  12       28.41      -29.77     40.38 o 
 -24   8  12      424.19      277.95     60.23 o 
 -22   8  12      134.09       70.21     52.34 o 
 -20   8  12      254.57      284.76     64.34 o 
 -18   8  12      170.45      139.95     59.13 o 
 -16   8  12        0.81       45.24     68.00 o 
 -14   8  12      508.29      559.20     86.68 o 
 -12   8  12      171.81       11.76     60.88 o 
 -10   8  12     2810.63     3226.66    170.90 o 
  -8   8  12     2472.22     2669.22    179.05 o 
  -6   8  12      152.28       57.40     58.40 o 
  -4   8  12      964.20      940.49     98.34 o 
  -2   8  12     1882.29     1847.62    124.78 o 
   0   8  12      236.35      206.87     81.23 o 
   2   8  12     2360.77     2436.68    174.59 o 
   4   8  12     2299.19     2417.31    173.85 o 
   6   8  12      720.62      757.65    112.37 o 
   8   8  12       21.60       48.89     65.08 o 
  10   8  12      503.08      562.94     69.18 o 
  12   8  12      829.33      827.20    118.65 o 
  14   8  12      108.06      124.58     55.75 o 
  16   8  12     1161.87     1468.58     92.06 o 
 -27   9  12     1107.96     1139.68    146.64 o 
 -25   9  12        3.98      -40.25     40.25 o 
 -23   9  12       21.46      -27.10     51.55 o 
 -21   9  12        6.72       19.75     47.37 o 
 -19   9  12      208.55      174.60     58.39 o 
 -17   9  12      642.84      622.52    100.89 o 
 -15   9  12      514.11      456.46     96.79 o 
 -13   9  12     1324.12     1196.33    115.48 o 
 -11   9  12      809.62      796.93     99.46 o 
  -9   9  12      789.74      938.51    120.39 o 
  -7   9  12    10182.72    10646.58    336.46 o 
  -5   9  12    29739.58    32970.24    577.31 o 
  -3   9  12     1426.02     1353.55    127.08 o 
  -1   9  12      139.70      158.92    130.10 o 
   1   9  12     2686.30     2629.75    174.39 o 
   3   9  12      769.79      782.53    106.80 o 
   5   9  12      587.92      484.65     71.26 o 
   7   9  12       78.02       69.95     45.40 o 
   9   9  12     1063.51     1035.50    108.29 o 
  11   9  12      183.30       87.41     65.96 o 
  13   9  12      313.13      276.50     50.61 o 
  15   9  12        1.10       14.98     28.63 o 
 -26  10  12      187.59      251.38     55.75 o 
 -24  10  12     1108.95     1104.53     76.51 o 
 -22  10  12      573.09      526.39     81.15 o 
 -20  10  12        0.34      -46.12     46.12 o 
 -18  10  12       41.70      -16.30     47.87 o 
 -16  10  12       86.93       44.25     63.59 o 
 -14  10  12      764.47      642.46     99.04 o 
 -12  10  12     1136.94     1217.36    108.25 o 
 -10  10  12     1065.20     1268.76    133.40 o 
  -8  10  12      692.87      475.64     90.72 o 
  -6  10  12      569.53      614.41     98.00 o 
  -4  10  12     1710.05     1895.11    146.20 o 
  -2  10  12     4326.72     4534.74    173.08 o 
   0  10  12     1083.93     1156.57    113.58 o 
   2  10  12      814.59      931.87     85.88 o 
   4  10  12      171.53      118.20     59.49 o 
   6  10  12      245.42      196.43     45.59 o 
   8  10  12       93.80       68.57     35.11 o 
  10  10  12      368.68      300.96     44.77 o 
  12  10  12       64.14        4.68     42.25 o 
  14  10  12       72.03       57.60     34.50 o 
 -25  11  12        0.51      -33.55     45.67 o 
 -23  11  12       30.78       66.22     34.77 o 
 -21  11  12      173.57      150.18     45.24 o 
 -19  11  12      113.15       70.81     47.36 o 
 -17  11  12      137.87      188.60     63.75 o 
 -15  11  12        6.97       -2.08     53.72 o 
 -13  11  12       16.86      -78.43     78.92 o 
 -11  11  12     3202.80     3597.25    297.93 o 
  -9  11  12      870.85      933.77    108.32 o 
  -7  11  12     1158.09     1154.86     97.04 o 
  -5  11  12     2999.88     3544.21    154.62 o 
  -3  11  12      397.47      345.61     61.43 o 
  -1  11  12      292.85      368.91     79.63 o 
   1  11  12       51.10       -0.78     44.25 o 
   3  11  12      501.52      553.36     69.18 o 
   5  11  12       25.92       -2.66     40.99 o 
   7  11  12     1578.72     1401.93    115.09 o 
   9  11  12       40.00       20.71     57.64 o 
  11  11  12        2.98      -32.80     38.57 o 
 -22  12  12      621.23      638.50     76.82 o 
 -20  12  12      242.92      304.15     51.90 o 
 -18  12  12      150.96      205.01     47.13 o 
 -16  12  12     2320.04     2392.91    457.86 o 
 -14  12  12      271.11      322.91     84.27 o 
 -12  12  12     2271.96     2480.78    281.94 o 
 -10  12  12        4.12       10.14     44.04 o 
  -8  12  12        7.06       17.28     42.03 o 
  -6  12  12        0.32       35.04     45.61 o 
  -4  12  12     1386.87     1331.58     93.77 o 
  -2  12  12     2038.69     2024.13    110.50 o 
   0  12  12      864.66      877.12     79.70 o 
   2  12  12      164.89      171.75     46.94 o 
   4  12  12      325.63      381.87     52.78 o 
   6  12  12      202.74      144.12     46.64 o 
   8  12  12      225.35      248.34     43.86 o 
  10  12  12      222.94      201.68     43.60 o 
 -19  13  12      213.21      128.92     42.83 o 
 -17  13  12      160.06       89.97     44.25 o 
 -15  13  12        0.02      -10.44     87.99 o 
 -13  13  12       34.28      -36.28     39.21 o 
 -11  13  12       38.46       53.35     47.13 o 
  -9  13  12      583.22      501.34     69.74 o 
  -7  13  12       98.91      173.87     44.58 o 
  -5  13  12       73.15        0.42     39.43 o 
  -3  13  12     1386.49     1313.18     91.41 o 
  -1  13  12      306.36      296.05     49.58 o 
   1  13  12       22.55      -34.36     35.24 o 
   3  13  12       68.31       20.41     32.01 o 
   5  13  12      257.54      166.75     35.85 o 
   7  13  12       12.63      -36.64     57.19 o 
 -16  14  12      128.34      147.01     52.52 o 
 -14  14  12        0.55       29.75     58.30 o 
 -12  14  12      217.16      166.44     43.28 o 
 -10  14  12       56.51       53.43     31.56 o 
  -8  14  12      620.14      600.72     62.54 o 
  -6  14  12       86.59       70.25     37.92 o 
  -4  14  12       16.50      -43.59     43.59 o 
  -2  14  12     1717.51     1860.48     85.34 o 
   0  14  12        0.31      -45.51     45.51 o 
   2  14  12       32.01       22.04     40.21 o 
   4  14  12      417.37      263.34     53.88 o 
 -11  15  12      351.16      443.56     60.77 o 
  -9  15  12      523.19      556.62     67.48 o 
  -7  15  12        0.98       25.67     74.78 o 
  -5  15  12       19.08       30.78     39.18 o 
  -3  15  12       20.72      -22.44     44.63 o 
  -1  15  12        2.00       -7.52     28.06 o 
 -31   1  13      438.91      514.18     64.42 o 
 -29   1  13      176.38      115.48     54.42 o 
 -27   1  13       18.94      -33.27     45.53 o 
 -25   1  13        8.62      -36.48     46.76 o 
 -23   1  13     7847.40     7906.54    322.40 o 
 -21   1  13      489.36      426.04     65.44 o 
 -19   1  13      131.58       72.22     45.36 o 
 -17   1  13     5768.19     5862.31    238.98 o 
 -15   1  13     3980.05     3816.01    169.03 o 
 -13   1  13     2343.28     2468.97    122.88 o 
 -11   1  13     2450.34     2308.60    104.26 o 
  -9   1  13     3684.01     4238.58    141.31 o 
  -7   1  13      947.77      840.83     57.17 o 
  -5   1  13        8.23       30.24     61.17 o 
  -3   1  13      180.65      106.05     36.79 o 
  -1   1  13      381.34      398.68     50.72 o 
   1   1  13      337.71      281.79     50.57 o 
   3   1  13     1240.57     1189.17    122.72 o 
   5   1  13       74.03       98.51     61.84 o 
   7   1  13      215.43      207.90     71.23 o 
   9   1  13      927.18      871.31    111.59 o 
  11   1  13       27.44      -24.52     57.63 o 
  13   1  13      209.60      328.17     61.00 o 
  15   1  13      560.40      436.08     58.44 o 
  17   1  13     1477.83     1495.77    110.15 o 
  19   1  13        9.87       24.26    174.97 o 
 -32   2  13       69.88       88.39     37.43 o 
 -30   2  13      261.76      317.56     47.80 o 
 -28   2  13      923.32      736.53     76.84 o 
 -26   2  13      641.10      572.91     64.26 o 
 -24   2  13        3.55       -1.53     49.10 o 
 -22   2  13       18.97      -29.65     50.20 o 
 -20   2  13     2087.17     1895.34    158.88 o 
 -18   2  13        9.97      -50.10     50.10 o 
 -16   2  13     2806.34     3058.29    182.38 o 
 -14   2  13      333.32      290.32     57.66 o 
 -12   2  13     8800.66     9317.29    264.19 o 
 -10   2  13      252.27      307.18     47.36 o 
  -8   2  13      920.78      792.43     63.79 o 
  -6   2  13       44.20      -56.36     83.00 o 
  -4   2  13      124.26       66.62     32.59 o 
  -2   2  13      758.62      578.55     92.43 o 
   0   2  13     1795.81     1867.39    164.35 o 
   2   2  13     2129.33     2152.62    132.42 o 
   4   2  13     1921.03     2225.85    139.54 o 
   6   2  13      154.14      201.64     61.24 o 
   8   2  13       75.79       41.84     47.36 o 
  10   2  13       15.90      -53.47     53.47 o 
  12   2  13      317.21      291.25     68.68 o 
  14   2  13      444.39      446.11     83.16 o 
  16   2  13      265.75      532.57    103.76 o 
  18   2  13       20.48       -6.23     46.15 o 
 -31   3  13       78.31       21.01     34.27 o 
 -29   3  13      110.96       98.07     40.27 o 
 -27   3  13     1508.65     1240.17    104.26 o 
 -25   3  13        3.61      -53.28     53.28 o 
 -23   3  13       65.12        6.39     72.03 o 
 -21   3  13       96.35       66.95     50.68 o 
 -19   3  13      315.35      465.02     68.69 o 
 -17   3  13     7909.15     8598.53    261.33 o 
 -15   3  13     1749.56     1955.71    133.24 o 
 -13   3  13      804.04      858.22     81.73 o 
 -11   3  13     2166.82     1996.92     98.11 o 
  -9   3  13     2566.32     2551.38    108.79 o 
  -7   3  13      607.83      640.24     58.33 o 
  -5   3  13        7.59      -35.49     35.49 o 
  -3   3  13      242.94      157.57     61.01 o 
  -1   3  13     6597.17     6668.49    361.92 o 
   1   3  13      714.72      593.57     78.09 o 
   3   3  13       64.27        3.62     44.47 o 
   5   3  13      809.57      790.60    102.63 o 
   7   3  13        5.65       83.88     43.12 o 
   9   3  13      607.07      552.51     81.07 o 
  11   3  13      114.87      -36.23     58.89 o 
  13   3  13       39.46       65.64     65.85 o 
  15   3  13      143.81      116.23     78.90 o 
  17   3  13        0.74      -26.54     60.22 o 
 -30   4  13       95.74       89.80     35.72 o 
 -28   4  13      540.80      541.99     61.36 o 
 -26   4  13       40.94      111.47     51.74 o 
 -22   4  13       66.25      113.26     59.49 o 
 -20   4  13     5900.59     5249.03    323.09 o 
 -18   4  13        1.10       -2.05     56.25 o 
 -16   4  13    12687.63    14282.36    530.32 o 
 -14   4  13     1422.18     1380.92    106.33 o 
 -12   4  13      131.23       43.66     52.10 o 
 -10   4  13     4486.05     4882.01    149.57 o 
  -8   4  13    10592.48    10713.83    215.30 o 
  -6   4  13     2315.46     2437.61    106.86 o 
  -2   4  13     6739.69     7169.10    352.52 o 
   0   4  13     1484.50     1652.00    119.27 o 
   2   4  13      391.78      440.03     88.31 o 
   4   4  13      170.35      200.46     80.86 o 
   6   4  13       91.49      -16.95     66.86 o 
   8   4  13       28.59      -30.90     75.39 o 
  10   4  13      415.37      442.90     75.57 o 
  12   4  13       50.20      149.06     71.08 o 
  14   4  13       67.06      148.08     64.90 o 
  16   4  13       13.16      -77.34    134.43 o 
  18   4  13      583.84      642.96     90.58 o 
 -31   5  13        6.71      -33.79     36.96 o 
 -29   5  13      510.51      278.66     70.74 o 
 -27   5  13        1.54      -42.99     42.99 o 
 -25   5  13       75.94       43.19     56.97 o 
 -23   5  13      450.21      380.77     69.74 o 
 -21   5  13       48.51       10.83     53.85 o 
 -19   5  13      168.18      165.17     85.91 o 
 -17   5  13     1825.09     1604.08    136.62 o 
 -15   5  13     3216.04     3585.90    197.83 o 
 -13   5  13       45.57       62.23     62.55 o 
 -11   5  13      602.72      528.57     80.66 o 
  -9   5  13     4101.76     4217.02    186.45 o 
  -7   5  13      831.44      850.88     74.48 o 
  -5   5  13      551.16      625.41     80.30 o 
  -3   5  13     1117.28     1005.08     98.45 o 
  -1   5  13       27.82       67.81     68.66 o 
   1   5  13      671.92      637.57    117.18 o 
   3   5  13       39.47       71.41     71.80 o 
   5   5  13     1510.51     1348.67    140.48 o 
   7   5  13       30.81       79.02     71.36 o 
   9   5  13        5.67      -38.54     82.48 o 
  11   5  13       44.06       93.87     51.57 o 
  13   5  13      131.61      141.67     61.34 o 
  15   5  13        0.10       -3.13     61.63 o 
  17   5  13      250.76      250.31     68.85 o 
 -30   6  13      129.51      190.48     50.36 o 
 -28   6  13       53.47       61.99     50.88 o 
 -26   6  13      385.51      259.04     68.29 o 
 -24   6  13      131.32       92.11     62.71 o 
 -22   6  13       38.21       66.20     56.55 o 
 -20   6  13     1630.96     1599.70    117.64 o 
 -18   6  13      815.42      816.06     92.48 o 
 -16   6  13       14.38       49.76     45.15 o 
 -14   6  13        5.87       -9.71     52.55 o 
 -12   6  13     5664.08     6012.59    222.96 o 
 -10   6  13       40.40      -23.28     76.49 o 
  -8   6  13      806.47      686.81     90.84 o 
  -6   6  13      157.20       -3.24     60.15 o 
  -4   6  13        7.79      -61.94     61.94 o 
  -2   6  13      123.26      108.70     95.72 o 
   0   6  13       31.17       33.39     68.18 o 
   2   6  13      266.38      273.25     81.50 o 
   4   6  13      691.39      645.72    108.54 o 
   6   6  13     1577.80     1596.31    148.09 o 
   8   6  13     1062.55     1060.15    126.54 o 
  10   6  13       39.81       24.25     65.45 o 
  12   6  13      123.06      125.04     70.39 o 
  14   6  13      131.69      128.61     55.81 o 
  16   6  13      143.34       48.17     54.02 o 
 -29   7  13      204.50      236.70     53.61 o 
 -27   7  13      868.68     1030.29    172.74 o 
 -25   7  13       11.66      -48.74     54.34 o 
 -23   7  13      668.53      558.96     74.10 o 
 -21   7  13      823.43      766.64     83.55 o 
 -19   7  13      875.38      917.94    101.36 o 
 -17   7  13      106.77      184.76     60.08 o 
 -15   7  13     3779.88     4619.41    227.88 o 
 -13   7  13       19.25       20.34     57.22 o 
 -11   7  13      243.32      240.97     68.54 o 
  -9   7  13      459.86      286.92     74.64 o 
  -7   7  13     2183.44     2251.39    142.47 o 
  -5   7  13       25.54      -21.63     56.73 o 
  -3   7  13     1011.59      984.95     96.14 o 
  -1   7  13      310.48      242.22     82.23 o 
   1   7  13     2964.40     3766.65    264.93 o 
   3   7  13        1.97      -66.50     69.31 o 
   5   7  13       29.03       -8.35     72.36 o 
   7   7  13      101.88       52.39     65.40 o 
   9   7  13      111.08       96.16     66.23 o 
  11   7  13       62.29       -6.86     60.31 o 
  13   7  13       14.20       11.69     48.55 o 
  15   7  13       12.93      -37.62     37.62 o 
 -28   8  13        0.67      -13.19     39.48 o 
 -26   8  13       55.09      -25.69     48.13 o 
 -24   8  13       24.07      -43.00     44.18 o 
 -22   8  13        0.17        9.29     48.87 o 
 -20   8  13      808.10      592.49     78.69 o 
 -18   8  13      129.63       58.79     55.17 o 
 -16   8  13     6397.21     7628.61    237.21 o 
 -14   8  13     3303.50     3542.40    177.54 o 
 -12   8  13      877.20      730.68    106.81 o 
 -10   8  13      812.42      805.55    111.53 o 
  -8   8  13      738.15      609.60     84.31 o 
  -6   8  13      394.71      301.32     66.30 o 
  -4   8  13      164.82      220.78     59.53 o 
  -2   8  13     4166.05     4493.69    220.29 o 
   0   8  13      218.17      164.59     77.37 o 
   2   8  13     1555.05     1693.54    203.10 o 
   4   8  13       60.07       76.32     70.33 o 
   6   8  13      151.58       77.53     66.81 o 
   8   8  13       15.83      -11.86     74.73 o 
  10   8  13      514.77      523.23     79.73 o 
  12   8  13      192.84      116.62     47.51 o 
  14   8  13       65.97        6.70     33.02 o 
 -27   9  13       58.78       73.15     45.50 o 
 -25   9  13        1.65       34.10     33.82 o 
 -23   9  13      606.61      756.23     90.89 o 
 -21   9  13      180.52      188.90     55.60 o 
 -19   9  13      716.51      711.87     81.79 o 
 -17   9  13      100.42      112.26     55.77 o 
 -15   9  13     2261.16     2441.50    164.00 o 
 -13   9  13     1470.44     1422.91    136.13 o 
 -11   9  13     2815.33     3048.32    188.15 o 
  -9   9  13     1808.49     1739.45    149.00 o 
  -7   9  13      681.30      704.20    109.36 o 
  -5   9  13     5498.85     5920.63    247.50 o 
  -3   9  13     2450.37     2683.02    169.91 o 
  -1   9  13     4181.89     4339.37    313.90 o 
   1   9  13      905.70      950.81    112.73 o 
   3   9  13       20.47       18.20     60.09 o 
   5   9  13      334.13      210.74     92.06 o 
   7   9  13      395.32      380.35     65.34 o 
   9   9  13      544.84      454.42     67.39 o 
  11   9  13       98.87       96.56     65.33 o 
  13   9  13      212.34      267.91     43.36 o 
 -24  10  13      574.60      531.39     64.63 o 
 -22  10  13      137.58      230.95     53.21 o 
 -20  10  13      172.17      185.88     51.72 o 
 -18  10  13      185.47      117.43     52.20 o 
 -16  10  13       25.30      -47.39     64.94 o 
 -14  10  13        7.38      -52.84     82.45 o 
 -12  10  13      140.90      283.53     79.81 o 
 -10  10  13     1570.91     1487.41    132.53 o 
  -8  10  13     1283.84     1375.90    128.42 o 
  -6  10  13      162.33      111.65     69.32 o 
  -4  10  13     1339.95     1379.67    120.59 o 
  -2  10  13     8679.44    10894.51    478.96 o 
   0  10  13      870.52     1004.60    102.68 o 
   2  10  13       20.23      -11.76     68.72 o 
   4  10  13       54.97       28.36     86.03 o 
   6  10  13       63.24       -3.96     68.67 o 
   8  10  13       63.14        2.10     46.14 o 
  10  10  13      104.38       70.64     30.30 o 
  12  10  13      153.40      150.25     42.14 o 
 -23  11  13      335.47      377.27     51.81 o 
 -21  11  13      210.53      346.41     55.99 o 
 -19  11  13       37.15      -33.70     46.32 o 
 -17  11  13       14.63      -47.82     48.28 o 
 -15  11  13       90.43      103.34     71.59 o 
 -13  11  13        2.57       86.25     75.43 o 
 -11  11  13     1675.12     1481.12    122.95 o 
  -9  11  13       68.86       -3.30     61.31 o 
  -7  11  13      875.87      849.50    101.81 o 
  -5  11  13      152.28       49.09     58.51 o 
  -3  11  13     3396.06     3738.95    200.29 o 
  -1  11  13       13.01       -5.72     43.40 o 
   1  11  13      325.56      327.37     62.21 o 
   3  11  13      512.42      590.71    105.17 o 
   5  11  13       46.17       12.27     60.62 o 
   7  11  13      112.85      123.63     55.59 o 
   9  11  13        0.31      -41.97     58.18 o 
 -20  12  13      173.29      184.03     44.95 o 
 -18  12  13      806.19      678.41     79.32 o 
 -16  12  13      110.28       83.57     48.20 o 
 -14  12  13       38.35       84.84     59.54 o 
 -12  12  13        4.92       23.67     52.19 o 
 -10  12  13      143.12      220.21     57.37 o 
  -8  12  13     1259.37     1424.04    110.43 o 
  -6  12  13      425.65      458.05     72.54 o 
  -4  12  13     1964.12     2249.67    128.06 o 
  -2  12  13     2045.60     2311.16    129.67 o 
   0  12  13      130.98       68.31     44.07 o 
   2  12  13       16.36       34.07     41.57 o 
   4  12  13      144.08      256.58     62.30 o 
   6  12  13      308.28      241.54     58.93 o 
   8  12  13      187.71      104.93     74.90 o 
 -17  13  13       12.18       -0.27     31.67 o 
 -15  13  13       57.20       74.67     43.45 o 
 -13  13  13      171.88      202.93     59.47 o 
 -11  13  13       97.89       57.20     51.49 o 
  -9  13  13       41.28      -33.23     55.61 o 
  -7  13  13       57.32      163.89     69.05 o 
  -5  13  13       66.59       31.40     44.23 o 
  -3  13  13      159.64      169.30     36.70 o 
  -1  13  13        8.23       11.83     31.65 o 
   1  13  13        5.07      -25.51     25.51 o 
   3  13  13       43.55      -21.71     34.63 o 
   5  13  13      110.06      -14.41    108.91 o 
 -14  14  13      220.33      243.92     46.39 o 
 -12  14  13      426.52      511.69     59.99 o 
 -10  14  13       34.52       26.23     23.10 o 
  -8  14  13       33.12       43.02     36.41 o 
  -6  14  13       24.76      -11.38     36.16 o 
  -4  14  13       81.24      174.91     38.76 o 
  -2  14  13        0.07      -25.01     25.01 o 
   0  14  13      359.86      561.97    175.22 o 
 -30   0  14      719.77      810.75    156.72 o 
 -28   0  14       72.30      -52.44    100.95 o 
 -26   0  14      131.93      209.28     80.52 o 
 -24   0  14       44.76       86.33    111.30 o 
 -22   0  14        6.90      -26.55    166.60 o 
 -20   0  14        9.80      -59.92     93.85 o 
 -18   0  14     1879.39     1615.33    246.54 o 
 -16   0  14        0.43     -151.98    151.98 o 
 -14   0  14     6699.54     7998.95    906.18 o 
 -12   0  14     1612.51     1788.00    362.29 o 
 -10   0  14     3523.08     3529.32    380.79 o 
  -8   0  14     6218.00     6135.48    239.15 o 
  -6   0  14      580.74      569.95    115.64 o 
  -4   0  14     8558.33     9214.18    284.33 o 
  -2   0  14     1209.68     1257.26    218.04 o 
   0   0  14     1853.15     1475.29    237.73 o 
   2   0  14      630.46      523.48    170.65 o 
   4   0  14     1189.50     1487.46    161.15 o 
   6   0  14     2740.94     2956.53    270.42 o 
   8   0  14     1776.82     1741.35    365.97 o 
  10   0  14      255.66      193.60     84.14 o 
  12   0  14     1411.75     1105.79    298.75 o 
  14   0  14        8.11        2.04     37.24 o 
  16   0  14     1048.81     1212.03    110.35 o 
 -31   1  14        3.73       13.23     57.17 o 
 -29   1  14      565.29      506.44     66.52 o 
 -27   1  14        9.66       73.66     62.67 o 
 -25   1  14      178.32       84.34    105.49 o 
 -23   1  14     1215.33     1111.43     98.52 o 
 -21   1  14       17.65      -64.82     64.82 o 
 -19   1  14      260.18      131.14     93.87 o 
 -17   1  14       25.24     -142.04    142.04 o 
 -15   1  14     4574.46     4541.88    320.97 o 
 -13   1  14      957.10      952.32     98.36 o 
 -11   1  14      263.06      192.08     55.50 o 
  -9   1  14      496.71      381.04     51.24 o 
  -7   1  14      812.25      675.79     63.81 o 
  -5   1  14      120.03      -15.10     63.19 o 
  -3   1  14     2004.25     2196.99    130.80 o 
  -1   1  14      275.51      225.02     54.08 o 
   1   1  14     1144.79     1187.21    121.34 o 
   3   1  14        0.04      -33.67     57.47 o 
   5   1  14     1642.07     1529.90    163.48 o 
   7   1  14     2352.96     2115.48    257.84 o 
   9   1  14        2.82      -18.37     58.86 o 
  11   1  14      345.09      432.56     86.86 o 
  13   1  14      699.69      450.50    118.88 o 
  15   1  14      204.73      291.75     52.73 o 
  17   1  14      770.96      996.73    153.13 o 
 -30   2  14       13.02      -38.16     38.16 o 
 -28   2  14      265.34      244.99     51.24 o 
 -26   2  14       59.49      -33.07     46.10 o 
 -24   2  14       26.09       39.74     52.81 o 
 -22   2  14      114.50       99.03     72.67 o 
 -20   2  14     1634.76     1580.09    101.38 o 
 -18   2  14      375.25      360.99     81.58 o 
 -16   2  14     1568.17     1710.87    141.16 o 
 -14   2  14    14516.11    14574.37    351.96 o 
 -12   2  14     3861.31     4210.21    151.75 o 
 -10   2  14       10.14       -1.84     38.42 o 
  -8   2  14      167.23      153.90     42.35 o 
  -6   2  14       82.52       35.01     41.76 o 
  -4   2  14       21.08      -41.02     41.25 o 
  -2   2  14     2723.81     2964.59    153.12 o 
   0   2  14     2139.23     2129.28    133.07 o 
   2   2  14      201.54      321.72     63.38 o 
   4   2  14     5422.45     6064.53    415.61 o 
   6   2  14       62.27       47.85     60.28 o 
   8   2  14      158.73      140.11     65.97 o 
  10   2  14        0.39      -46.05     68.88 o 
  12   2  14       60.17       -5.87     59.86 o 
  14   2  14      247.37       94.81    127.51 o 
  16   2  14      153.52      144.86     96.80 o 
 -31   3  14      164.46      136.13     44.17 o 
 -29   3  14     1429.63     1655.81    261.80 o 
 -27   3  14        0.22      -42.47     42.47 o 
 -25   3  14      107.21       50.34     54.74 o 
 -23   3  14      153.48      128.47     56.19 o 
 -21   3  14      330.12      350.59     65.55 o 
 -19   3  14     3248.43     3251.56    194.44 o 
 -17   3  14      432.71      332.50    123.93 o 
 -15   3  14       87.86       50.30     55.49 o 
 -13   3  14     3247.22     3358.22    149.92 o 
 -11   3  14     7469.80     7639.88    194.51 o 
  -9   3  14     1245.65     1310.92     88.68 o 
  -7   3  14     1801.94     1767.22     99.99 o 
  -5   3  14     2772.54     3136.33    125.21 o 
  -3   3  14     1669.87     1548.89    114.53 o 
  -1   3  14       47.38       37.92     44.99 o 
   1   3  14     1312.95     1458.42    120.22 o 
   3   3  14     1287.70     1200.18    104.48 o 
   5   3  14      951.12      950.81     97.88 o 
   7   3  14       22.04      -21.65     66.20 o 
   9   3  14      115.54       52.62     65.67 o 
  11   3  14       50.18        8.24    131.66 o 
  13   3  14        4.56      -33.60     68.84 o 
  15   3  14      295.72      340.50     79.19 o 
 -30   4  14       78.23       96.25     40.29 o 
 -28   4  14       21.48       38.50     40.76 o 
 -26   4  14      285.90      293.51     56.68 o 
 -24   4  14      881.86      661.61     80.73 o 
 -22   4  14      780.69      759.96     84.88 o 
 -20   4  14      164.74      181.54     91.83 o 
 -18   4  14      708.10      610.28    124.15 o 
 -16   4  14       85.31      251.76    102.60 o 
 -14   4  14    15892.25    18225.24    640.97 o 
 -12   4  14      524.51      572.57     81.28 o 
 -10   4  14     5690.29     6063.96    174.45 o 
  -8   4  14     2801.86     3049.11    127.32 o 
  -6   4  14      478.88      425.50    126.82 o 
  -4   4  14      160.58      124.17     46.06 o 
  -2   4  14     1116.26     1115.35    101.13 o 
   0   4  14     1090.00     1124.45    105.61 o 
   2   4  14       62.75       78.02     54.12 o 
   4   4  14       85.58        1.89     58.50 o 
   6   4  14      483.77      565.25     99.45 o 
   8   4  14     1077.28     1099.16    124.73 o 
  10   4  14     1126.95     1239.08    160.12 o 
  12   4  14      344.10      315.54     97.97 o 
  14   4  14       39.29      -14.56     61.43 o 
  16   4  14      254.79      230.14     81.55 o 
 -29   5  14      147.60       44.90     57.62 o 
 -27   5  14       32.65       85.16     48.21 o 
 -25   5  14      497.97      512.31     81.51 o 
 -23   5  14      205.04      116.46     65.34 o 
 -21   5  14      100.79      240.39     72.23 o 
 -19   5  14    10773.99    12493.00    443.08 o 
 -17   5  14     1698.39     1595.59    180.15 o 
 -15   5  14       28.58      -18.42     95.00 o 
 -13   5  14     1567.14     1657.76    125.99 o 
 -11   5  14     8457.93     9831.01    278.63 o 
  -9   5  14     3167.74     3594.97    149.00 o 
  -7   5  14     2777.09     3072.23    136.93 o 
  -5   5  14     2035.40     2286.41    140.54 o 
  -3   5  14       66.66       27.46     99.78 o 
  -1   5  14      285.34      253.36     82.36 o 
   1   5  14       46.74       63.15     69.95 o 
   3   5  14      452.83      394.37     98.91 o 
   5   5  14     1424.12     1538.95    146.90 o 
   7   5  14      466.21      456.76     92.02 o 
   9   5  14      171.32      124.60     68.00 o 
  11   5  14       85.22       51.32     54.91 o 
  13   5  14       20.82       56.44     58.58 o 
  15   5  14        7.59      -21.14     46.71 o 
 -28   6  14      128.98      164.23     48.55 o 
 -26   6  14       21.36      -59.75     59.75 o 
 -24   6  14       49.38      -41.07    111.15 o 
 -22   6  14      103.60       94.88     67.73 o 
 -20   6  14        0.26       31.07     97.90 o 
 -18   6  14      180.39      222.79     96.17 o 
 -16   6  14      678.05      714.74    133.87 o 
 -14   6  14      958.54      881.53    127.50 o 
 -12   6  14      251.52      305.13     70.70 o 
 -10   6  14      723.05      715.00     92.57 o 
  -8   6  14      845.27      867.71     96.85 o 
  -6   6  14      320.80      240.60     67.40 o 
  -4   6  14     1257.50     1289.43    108.87 o 
  -2   6  14     1348.65     1734.65    179.75 o 
   0   6  14      157.06      171.06     73.38 o 
   2   6  14      532.02      585.50    102.92 o 
   4   6  14     2713.12     3102.70    226.94 o 
   6   6  14      225.76      214.43     83.97 o 
   8   6  14      689.73      729.40    102.75 o 
  10   6  14      116.65       22.10     87.03 o 
  12   6  14        7.88       10.38     48.70 o 
  14   6  14      193.56      208.09     62.56 o 
 -27   7  14        5.86       26.36     39.75 o 
 -25   7  14       12.45       52.87     52.97 o 
 -23   7  14       29.40       37.29     53.05 o 
 -21   7  14      134.52      147.08     67.77 o 
 -19   7  14      566.45      568.57     92.34 o 
 -17   7  14      821.79      862.59    137.18 o 
 -15   7  14      227.36       56.44    131.71 o 
 -13   7  14      131.21      220.08     65.68 o 
 -11   7  14     6429.56     7269.11    236.87 o 
  -9   7  14       24.07      -88.35     88.35 o 
  -7   7  14     2010.35     2155.19    136.29 o 
  -5   7  14      399.60      332.36     67.54 o 
  -3   7  14        6.00      -58.80     68.39 o 
  -1   7  14       92.34       59.22     67.99 o 
   1   7  14      138.13       83.38     86.51 o 
   3   7  14      155.78      109.16     73.46 o 
   5   7  14      175.80      127.70     69.18 o 
   7   7  14       76.87      104.85     64.10 o 
   9   7  14       40.49       76.43     60.55 o 
  11   7  14      422.55      489.21     74.96 o 
  13   7  14      147.57      168.18     42.19 o 
 -26   8  14       73.30      -26.36     41.87 o 
 -24   8  14      211.91      217.64     58.45 o 
 -22   8  14      109.41      109.34     58.70 o 
 -20   8  14        6.18        2.44     62.40 o 
 -18   8  14        7.54      100.43     84.18 o 
 -16   8  14       87.63       -7.79     86.58 o 
 -14   8  14      142.48       79.19     95.08 o 
 -12   8  14      461.17      514.38     99.81 o 
 -10   8  14       24.70      -40.90     53.20 o 
  -8   8  14     1071.42      978.88     95.72 o 
  -6   8  14       57.11        1.06     51.45 o 
  -4   8  14     1143.42     1202.36    103.01 o 
  -2   8  14      266.55      202.85     76.40 o 
   0   8  14      118.78       87.60     65.96 o 
   2   8  14      640.46      627.68     98.56 o 
   4   8  14     1695.20     1811.86    143.40 o 
   6   8  14       15.80        5.93     62.42 o 
   8   8  14     1264.06     1522.10    148.94 o 
  10   8  14      174.97      156.26     45.71 o 
  12   8  14      622.58      556.77     55.13 o 
 -25   9  14        0.06        7.19     31.56 o 
 -23   9  14      309.51      385.00     60.91 o 
 -21   9  14      460.18      557.80     95.40 o 
 -19   9  14       20.03      -26.51     62.03 o 
 -17   9  14      446.61      555.55    111.95 o 
 -15   9  14      174.84      169.52     88.32 o 
 -13   9  14       14.16      -18.07     67.09 o 
 -11   9  14     1124.99     1124.68    124.66 o 
  -9   9  14      454.34      350.08     85.69 o 
  -7   9  14      710.13      729.12     99.80 o 
  -5   9  14       27.49       38.21     60.34 o 
  -3   9  14     1496.17     1519.05    263.05 o 
  -1   9  14      440.11      415.44     83.45 o 
   1   9  14     9902.49    10598.77    791.67 o 
   3   9  14      357.62      430.83     82.68 o 
   5   9  14       45.84       36.13     60.21 o 
   7   9  14      439.72      568.92     66.75 o 
   9   9  14        3.95       13.50     52.42 o 
  11   9  14        0.91       -5.92     39.01 o 
 -22  10  14      762.14      751.98     72.29 o 
 -20  10  14      384.99      515.24     99.07 o 
 -18  10  14       21.12       42.53     64.75 o 
 -16  10  14       69.07       48.85     74.99 o 
 -14  10  14       29.78      -74.75     80.36 o 
 -12  10  14      475.30      529.53     86.64 o 
 -10  10  14       41.16       42.79     75.66 o 
  -8  10  14      801.69      671.78     94.76 o 
  -6  10  14      361.78      316.72     76.40 o 
  -4  10  14      553.18      509.98     82.41 o 
  -2  10  14      122.64       95.57     77.64 o 
   0  10  14       94.44       34.20     77.24 o 
   2  10  14     2462.26     3099.18    209.26 o 
   4  10  14     1610.14     2070.37    168.32 o 
   6  10  14       52.07       81.36     61.52 o 
   8  10  14      497.55      557.83    177.07 o 
 -21  11  14     1276.33     1394.63    126.38 o 
 -19  11  14        6.33       -5.34     42.30 o 
 -17  11  14      292.07      287.50     73.18 o 
 -15  11  14      390.96      525.55     92.35 o 
 -13  11  14      977.47      956.19    117.87 o 
 -11  11  14        0.99        1.21     46.60 o 
  -9  11  14      104.18      107.30     58.95 o 
  -7  11  14      628.54      667.67     85.98 o 
  -5  11  14      464.71      553.62     80.45 o 
  -3  11  14      233.29      236.49     52.49 o 
  -1  11  14     1672.55     2321.60    366.73 o 
   1  11  14     3268.36     4619.65    345.79 o 
   3  11  14      570.01      565.94     93.83 o 
   5  11  14      160.28      140.86     55.40 o 
   7  11  14      118.28       30.05     97.15 o 
 -18  12  14      388.46      419.47     87.32 o 
 -16  12  14       22.25       99.12     52.51 o 
 -14  12  14       27.45       60.52     52.71 o 
 -12  12  14      130.10       68.18     57.68 o 
 -10  12  14     1078.63     1075.06    113.89 o 
  -8  12  14      114.05      132.41     71.11 o 
  -6  12  14     1023.19     1051.85     88.53 o 
  -4  12  14      817.64      972.33    116.39 o 
  -2  12  14      173.66      237.29     43.63 o 
   0  12  14      385.09      442.03     74.69 o 
   2  12  14        0.03       21.94    156.14 o 
   4  12  14      838.59      805.13     84.11 o 
 -13  13  14       16.80        2.89     32.52 o 
 -11  13  14       45.94      115.38     49.71 o 
  -9  13  14        9.88        0.75     45.83 o 
  -7  13  14      147.51      184.01     44.03 o 
  -5  13  14        7.15       19.28     36.83 o 
  -3  13  14        3.23      -31.25     31.25 o 
  -1  13  14      163.34      267.96     52.83 o 
 -29   1  15        6.08      -55.41     61.24 o 
 -27   1  15       87.78       94.22    104.61 o 
 -25   1  15      885.16      754.54     99.82 o 
 -23   1  15       48.25      -25.17     72.48 o 
 -21   1  15     1644.03     1605.72    168.15 o 
 -19   1  15       50.48     -100.97    100.97 o 
 -17   1  15     8940.32     9295.35    373.06 o 
 -15   1  15       16.80      -51.71     78.80 o 
 -13   1  15       38.14      -52.49     88.52 o 
 -11   1  15     4378.77     4565.75    188.26 o 
  -9   1  15     2888.87     2879.49    137.92 o 
  -7   1  15     1586.48     1693.33    106.54 o 
  -5   1  15      109.22       11.00     46.77 o 
  -3   1  15     1325.91     1412.43    108.64 o 
  -1   1  15     2605.94     2903.07    175.68 o 
   1   1  15      136.61      -51.35     60.89 o 
   3   1  15      336.46      165.11     72.58 o 
   5   1  15      174.43      150.55     65.08 o 
   7   1  15       62.29       57.90     66.78 o 
   9   1  15       90.17       -1.06     85.82 o 
  11   1  15      608.66      741.59     91.42 o 
  13   1  15        3.34      -49.18     49.18 o 
 -30   2  15      294.88      395.06    109.23 o 
 -28   2  15      195.57      150.36     74.61 o 
 -26   2  15       12.51      -14.01     36.01 o 
 -24   2  15        0.07      -87.14     92.46 o 
 -22   2  15      358.86      233.03    115.70 o 
 -20   2  15     1632.87     1516.13    133.42 o 
 -18   2  15      908.18      883.74    107.95 o 
 -16   2  15        2.77      -44.22     64.35 o 
 -14   2  15     3026.44     3088.97    155.32 o 
 -12   2  15        5.77      -49.87     49.87 o 
 -10   2  15     3197.53     3641.39    135.31 o 
  -8   2  15      205.14       75.06     63.06 o 
  -6   2  15     8016.61     9042.83    202.71 o 
  -4   2  15      780.65      851.16     80.90 o 
  -2   2  15        0.07      -15.35     45.02 o 
   0   2  15      166.75      220.19     58.85 o 
   2   2  15      151.17      111.38     68.90 o 
   4   2  15        2.17      -88.77     88.77 o 
   6   2  15      111.45      151.90     66.57 o 
   8   2  15     1319.55     1236.92    119.22 o 
  10   2  15     1217.97     1118.20    102.35 o 
  12   2  15       27.49      -16.24     63.04 o 
  14   2  15        5.87      -31.80     31.80 o 
 -29   3  15      665.47      782.39     77.83 o 
 -27   3  15       12.25      -32.07     34.76 o 
 -25   3  15        8.58        3.67     39.04 o 
 -23   3  15        2.18      -78.47     78.47 o 
 -21   3  15     1695.15     1582.87    159.75 o 
 -19   3  15      177.08       76.63     74.31 o 
 -17   3  15        0.10        8.86     63.25 o 
 -15   3  15      830.08      884.77     97.23 o 
 -13   3  15      618.41      482.50     81.62 o 
 -11   3  15     6555.79     7437.54    209.72 o 
  -9   3  15      516.82      559.15     67.17 o 
  -7   3  15     2751.73     2838.68    120.44 o 
  -5   3  15     2071.65     2211.52    116.60 o 
  -3   3  15       17.91      -32.55     51.63 o 
  -1   3  15     1350.21     1470.16    114.89 o 
   1   3  15      295.48      163.74     60.85 o 
   3   3  15      339.78      345.25     68.39 o 
   5   3  15      637.17      577.68     97.94 o 
   7   3  15     1235.92     1031.88    117.35 o 
   9   3  15       12.69      -20.41     81.73 o 
  11   3  15      281.26      218.56     81.68 o 
  13   3  15       36.11      -13.65     60.51 o 
 -28   4  15       12.03       11.50     43.33 o 
 -26   4  15       83.27       59.49     56.23 o 
 -24   4  15      367.65      226.28     71.09 o 
 -22   4  15      825.61      578.25     93.30 o 
 -20   4  15      230.49      158.36     99.07 o 
 -18   4  15      190.51      275.31    100.22 o 
 -16   4  15      552.27      622.56    186.41 o 
 -14   4  15     1978.20     1995.65    150.79 o 
 -12   4  15     2707.68     3032.67    161.48 o 
 -10   4  15    15141.40    17425.02    431.44 o 
  -8   4  15     2146.85     2275.68    122.28 o 
  -6   4  15      272.36      252.87     55.53 o 
  -4   4  15     1460.32     1731.42    133.64 o 
  -2   4  15     7416.20     8090.02    246.37 o 
   0   4  15      153.66      108.91     59.36 o 
   2   4  15        3.57       -4.81     57.10 o 
   4   4  15       67.72      -20.55     71.01 o 
   6   4  15      196.51      159.22     71.10 o 
   8   4  15      246.15      302.19     96.48 o 
  10   4  15      168.94      111.28     70.33 o 
  12   4  15       48.14       41.69     93.92 o 
 -27   5  15      381.69      343.31     49.16 o 
 -25   5  15      215.96       81.49     51.64 o 
 -23   5  15      692.43      620.46     87.74 o 
 -21   5  15      147.50      252.50     87.06 o 
 -19   5  15      100.23      127.99     90.41 o 
 -17   5  15     1556.33     1998.25    187.85 o 
 -15   5  15      456.92      479.51    114.37 o 
 -13   5  15       52.76       53.47     56.97 o 
 -11   5  15      201.56      114.47     59.43 o 
  -9   5  15      650.18      572.97     85.65 o 
  -7   5  15      122.40      106.62     61.73 o 
  -5   5  15      299.78      298.66     68.87 o 
  -3   5  15      816.58      690.99    111.05 o 
  -1   5  15       50.40       15.08     62.71 o 
   1   5  15       40.03       52.70     70.58 o 
   3   5  15      188.14      200.62     77.55 o 
   5   5  15        0.67      -37.48     67.18 o 
   7   5  15       12.36       59.98     63.37 o 
   9   5  15     1482.15     1970.00    131.01 o 
  11   5  15      629.68      520.61     91.24 o 
 -26   6  15       87.93       87.25     36.36 o 
 -24   6  15       80.58       -3.97     51.01 o 
 -22   6  15      164.95       86.19     82.69 o 
 -20   6  15      751.03      748.77    128.90 o 
 -18   6  15     1041.52     1049.02    148.83 o 
 -16   6  15      525.91      659.91    124.60 o 
 -14   6  15     2025.91     1989.69    188.16 o 
 -12   6  15      179.96      182.79     65.34 o 
 -10   6  15      841.45      761.59     87.61 o 
  -8   6  15     1045.82     1180.52    104.65 o 
  -6   6  15      795.31      983.41    107.07 o 
  -4   6  15      792.21      850.29    110.04 o 
  -2   6  15      532.39      589.48    100.86 o 
   0   6  15      486.63      409.19     94.52 o 
   2   6  15       76.87      102.59     68.63 o 
   4   6  15       23.38      124.03     68.27 o 
   6   6  15      750.66      782.23     99.65 o 
   8   6  15       80.56       11.21     55.29 o 
  10   6  15        4.60       18.25     46.53 o 
  12   6  15       86.37       86.92     54.89 o 
 -25   7  15       91.20      178.10     61.37 o 
 -23   7  15        6.66      -53.18     53.18 o 
 -21   7  15      546.58      411.90     98.26 o 
 -19   7  15      520.93      525.25    150.87 o 
 -17   7  15      595.67      616.56    123.70 o 
 -15   7  15      133.29      109.71     89.13 o 
 -13   7  15     2595.10     2898.64    183.19 o 
 -11   7  15       55.89       67.61     55.87 o 
  -9   7  15      149.84      194.51     57.75 o 
  -7   7  15       71.25      112.46     57.47 o 
  -5   7  15      177.08      281.61     67.20 o 
  -3   7  15      561.22      492.06    114.85 o 
  -1   7  15      794.43      841.82    146.21 o 
   1   7  15      326.00      410.34     89.74 o 
   3   7  15     1073.46     1183.70    121.42 o 
   5   7  15       43.00      -28.32     89.42 o 
   7   7  15      561.72      562.16     85.05 o 
   9   7  15       94.25       90.78     73.03 o 
  11   7  15       49.30      -56.15     56.15 o 
 -24   8  15      103.48      149.40     47.91 o 
 -22   8  15      141.14      216.51     74.21 o 
 -20   8  15      255.00      181.64     84.97 o 
 -18   8  15       32.59      -10.97    102.30 o 
 -16   8  15      687.51      820.89    132.14 o 
 -14   8  15        0.94       -5.09     83.83 o 
 -12   8  15       46.77      103.13     74.18 o 
 -10   8  15     3661.64     3793.72    183.91 o 
  -8   8  15      138.54      121.26     64.83 o 
  -6   8  15      303.36      336.72     63.41 o 
  -4   8  15        0.04      -52.79     66.25 o 
  -2   8  15       13.41       -9.04     63.11 o 
   0   8  15      535.07      622.26     93.77 o 
   2   8  15       26.19       66.23     61.03 o 
   4   8  15     2381.66     2578.98    191.42 o 
   6   8  15      690.79      674.65     98.97 o 
   8   8  15     1213.80     1370.78     95.64 o 
 -23   9  15      562.50      512.30     73.94 o 
 -21   9  15        5.36      -62.18     62.18 o 
 -19   9  15        0.09       15.32     64.67 o 
 -17   9  15      207.17      186.09     88.32 o 
 -15   9  15     1962.72     2317.13    182.91 o 
 -13   9  15      296.92      254.87     92.52 o 
 -11   9  15       26.91       87.38     70.54 o 
  -9   9  15      211.06      179.51     72.13 o 
  -7   9  15     1629.25     1755.71    152.57 o 
  -5   9  15     2092.30     2556.35    189.14 o 
  -3   9  15     1118.86     1418.35    163.34 o 
  -1   9  15      120.07      144.82     60.72 o 
   1   9  15     1966.58     2349.05    247.40 o 
   3   9  15       64.95       74.07     47.31 o 
   5   9  15     2154.12     2474.80    177.65 o 
   7   9  15      159.88      171.59     45.38 o 
 -20  10  15      124.55      171.43     58.23 o 
 -18  10  15       12.64      -15.99     53.76 o 
 -16  10  15       83.93       99.19     68.41 o 
 -14  10  15      257.55      232.35     82.00 o 
 -12  10  15        0.39      -61.84     72.42 o 
 -10  10  15      137.23      159.75     60.24 o 
  -8  10  15      978.23      972.64     98.95 o 
  -6  10  15       16.73       46.40     57.44 o 
  -4  10  15     2853.57     3278.03    337.28 o 
  -2  10  15      143.69      133.86     73.66 o 
   0  10  15     1113.41     1552.50    226.96 o 
   2  10  15        5.36       46.30     61.85 o 
   4  10  15     2242.47     2353.54    155.86 o 
   6  10  15        8.73       80.06     94.06 o 
 -17  11  15       77.13       43.32     54.26 o 
 -15  11  15      254.20      253.72     80.23 o 
 -13  11  15       19.81      -22.95     53.59 o 
 -11  11  15       46.09       40.80     70.26 o 
  -9  11  15      130.92      249.68     59.13 o 
  -7  11  15      510.87      452.07     67.01 o 
  -5  11  15     1261.85     1264.93    155.98 o 
  -3  11  15      999.44     1405.07    282.14 o 
  -1  11  15      131.35      145.19     58.14 o 
   1  11  15        4.44       40.48     47.46 o 
   3  11  15      566.14      550.41     74.67 o 
 -14  12  15     1523.85     1733.06    138.17 o 
 -12  12  15      188.74      255.75     54.18 o 
 -10  12  15        9.62       50.31     41.35 o 
  -8  12  15       90.12       26.93     51.99 o 
  -6  12  15       78.08      125.05     39.49 o 
  -4  12  15      396.12      454.17    102.65 o 
  -2  12  15      221.96      270.36     60.46 o 
 -28   0  16      109.94      -76.65     76.65 o 
 -24   0  16       74.37      232.78    112.80 o 
 -22   0  16     1261.08     1202.14    189.38 o 
 -18   0  16      598.79      457.09    169.80 o 
 -16   0  16      169.96        6.50    142.88 o 
 -14   0  16     1015.35      845.70    192.07 o 
 -12   0  16     2093.09     2228.61    227.24 o 
 -10   0  16        3.37       11.17     91.10 o 
  -8   0  16     4335.51     4720.39    401.81 o 
  -6   0  16        1.87      -80.45     80.45 o 
  -4   0  16     2051.04     1848.29    264.04 o 
  -2   0  16     3315.64     3244.19    338.72 o 
   0   0  16      735.10      783.41    199.73 o 
   2   0  16      327.30      170.03    126.66 o 
   4   0  16     1282.14     1171.59    240.69 o 
   6   0  16      410.05      334.66    152.52 o 
   8   0  16        0.31       18.74    117.25 o 
  10   0  16      878.29     1352.35    174.75 o 
  12   0  16     1135.91     1108.18    138.82 o 
 -27   1  16      515.60     2358.37   1388.17 o 
 -25   1  16        4.49     3281.14   2714.53 o 
 -23   1  16     1308.89     1664.76    647.29 o 
 -21   1  16        0.26     -127.53    127.53 o 
 -19   1  16     2063.12     1810.76    178.07 o 
 -17   1  16      855.46      977.76    143.99 o 
 -15   1  16      166.78      126.83     97.52 o 
 -13   1  16      414.21      374.12     89.76 o 
 -11   1  16       52.37        8.54     60.21 o 
  -9   1  16      907.93      708.10    109.59 o 
  -7   1  16        4.58      -21.82     52.19 o 
  -5   1  16     1025.17      964.39     82.62 o 
  -3   1  16     1792.18     2047.90    149.74 o 
  -1   1  16      126.22       63.48     82.33 o 
   1   1  16      436.76      404.18    113.95 o 
   3   1  16      434.23      335.95     77.66 o 
   5   1  16      302.89      304.09     72.35 o 
   7   1  16        5.54        8.18     73.71 o 
   9   1  16      199.07      170.31     80.66 o 
  11   1  16      122.69       67.85     48.04 o 
 -28   2  16      601.44      898.29    134.22 o 
 -26   2  16      131.68      302.39     99.79 o 
 -24   2  16      138.66     5777.20   4699.72 o 
 -22   2  16      523.45     2769.33   1797.93 o 
 -20   2  16      149.04      212.93    159.63 o 
 -18   2  16       14.65     -106.51    106.51 o 
 -16   2  16     1387.75     1339.43    123.12 o 
 -14   2  16      361.39      325.05     70.77 o 
 -12   2  16       52.91        9.29     48.20 o 
 -10   2  16     2507.63     2979.37    166.15 o 
  -8   2  16     8406.14     8930.69    227.27 o 
  -6   2  16     1540.36     1730.20     94.57 o 
  -4   2  16      263.34      257.15     59.34 o 
  -2   2  16      147.33      192.60     58.97 o 
   0   2  16     1053.36     1118.35     97.47 o 
   2   2  16      398.56      376.59     82.80 o 
   4   2  16      466.74      396.15     79.92 o 
   6   2  16        1.64      -11.49     60.10 o 
   8   2  16        2.81      -24.50     51.41 o 
  10   2  16     1702.45     1348.97    337.47 o 
 -27   3  16      173.19      449.23     74.72 o 
 -25   3  16       54.82      -55.33     55.33 o 
 -23   3  16      420.01      370.85    156.58 o 
 -21   3  16       68.44        7.88    174.04 o 
 -19   3  16     3040.52     3021.12    427.83 o 
 -17   3  16        1.77      -64.61    203.04 o 
 -15   3  16      976.24      995.80    134.77 o 
 -13   3  16     3870.25     4228.15    176.22 o 
 -11   3  16      329.15      221.12     81.42 o 
  -9   3  16     3220.97     3498.08    142.74 o 
  -7   3  16     5568.30     5995.46    181.33 o 
  -5   3  16     3765.47     4023.17    170.73 o 
  -3   3  16      820.30      821.78     87.65 o 
  -1   3  16      344.38      288.21     59.15 o 
   1   3  16     2256.85     2328.66    132.15 o 
   3   3  16       16.71      -33.53    103.87 o 
   5   3  16       92.02      134.06     57.26 o 
   7   3  16       49.92      -71.31    161.28 o 
   9   3  16       27.43      111.30     69.25 o 
  11   3  16      260.06      126.64    105.43 o 
 -26   4  16      449.71      606.82     76.69 o 
 -24   4  16      299.32      350.08     79.29 o 
 -22   4  16        7.25      -78.20     78.20 o 
 -20   4  16      175.44      141.87     85.31 o 
 -18   4  16       55.48       53.80     87.22 o 
 -16   4  16       36.02      246.72    150.59 o 
 -14   4  16      104.85      104.91     68.58 o 
 -12   4  16       80.63      133.26     78.24 o 
 -10   4  16      617.82      628.80     83.76 o 
  -8   4  16     2137.36     2687.04    124.29 o 
  -6   4  16        5.43      -23.53     43.69 o 
  -4   4  16      613.36      786.74     84.12 o 
  -2   4  16      106.03       67.96     51.13 o 
   0   4  16      231.30      183.59     62.00 o 
   2   4  16      208.23      165.59     73.45 o 
   4   4  16       80.76       79.24     76.41 o 
   6   4  16        5.26       15.30     68.19 o 
   8   4  16     2114.75     2172.18    158.79 o 
  10   4  16       24.55       81.21     56.66 o 
 -25   5  16       94.24       13.51     51.56 o 
 -23   5  16      367.46      267.03     76.51 o 
 -21   5  16       37.48       63.13     75.55 o 
 -19   5  16       31.62       17.81    109.07 o 
 -17   5  16      204.01      216.50     90.02 o 
 -15   5  16      264.06      308.57    105.52 o 
 -13   5  16     5652.17     6807.22    253.89 o 
 -11   5  16        3.53       -3.07     56.92 o 
  -9   5  16     1081.29     1185.15    101.94 o 
  -7   5  16        0.56      -30.54     55.59 o 
  -5   5  16     8010.39     9864.02    425.93 o 
  -3   5  16     2337.84     2795.59    182.89 o 
  -1   5  16      668.92      566.32     97.09 o 
   1   5  16      805.69      773.48    106.41 o 
   3   5  16      720.32      640.24     97.23 o 
   5   5  16      751.06      760.21     92.19 o 
   7   5  16      530.69      514.64     96.14 o 
   9   5  16      292.89      475.42     81.73 o 
 -24   6  16      215.22      250.83     68.11 o 
 -22   6  16      293.30      194.21     73.67 o 
 -20   6  16        0.57     -121.71    164.40 o 
 -18   6  16      292.71      324.58     98.04 o 
 -16   6  16        1.55      -15.61     85.80 o 
 -14   6  16      699.43      707.14    125.69 o 
 -12   6  16        0.05      -26.23     59.78 o 
 -10   6  16     1382.18     1287.03    105.68 o 
  -8   6  16      115.91       85.52     57.54 o 
  -6   6  16       20.66      -42.41     53.87 o 
  -4   6  16      146.33       14.67     61.46 o 
  -2   6  16      186.05      169.36     77.06 o 
   0   6  16      183.07      198.31     69.99 o 
   2   6  16      161.44      102.67     66.84 o 
   4   6  16      551.24      551.07     85.06 o 
   6   6  16      309.16      310.63     64.78 o 
   8   6  16      319.71      415.57     94.35 o 
 -23   7  16        0.03      -58.57    113.55 o 
 -21   7  16       58.19       20.49     62.24 o 
 -19   7  16        5.37        6.45     69.95 o 
 -17   7  16        1.91      -29.62     85.77 o 
 -15   7  16      218.86       46.75     78.57 o 
 -13   7  16     1283.76     1276.02    151.73 o 
 -11   7  16      511.89      587.67     78.53 o 
  -9   7  16      713.15      645.45     79.88 o 
  -7   7  16        8.46       42.45     54.05 o 
  -5   7  16      914.23      890.31     99.64 o 
  -3   7  16      309.13      236.32     67.51 o 
  -1   7  16      233.09      208.92     69.28 o 
   1   7  16     2462.74     2465.31    150.20 o 
   3   7  16      669.20      772.05     93.87 o 
   5   7  16      140.87      144.20     52.62 o 
   7   7  16        3.47      -12.68     40.45 o 
 -22   8  16      593.87      615.30    147.49 o 
 -20   8  16      162.18      193.67    118.41 o 
 -18   8  16       37.46       -3.24     68.25 o 
 -16   8  16      748.02      805.41    116.36 o 
 -14   8  16       18.13      -30.89     72.25 o 
 -12   8  16      154.21       99.83     75.13 o 
 -10   8  16        4.65      -63.39     63.39 o 
  -8   8  16       43.76      104.37     51.35 o 
  -6   8  16      955.04     1032.47     96.90 o 
  -4   8  16        2.57      -52.73     52.73 o 
  -2   8  16      187.21      114.18     58.61 o 
   0   8  16        0.56      -58.54     58.54 o 
   2   8  16      355.74      352.61     94.00 o 
   4   8  16       11.49        3.42     38.56 o 
   6   8  16        0.00      -37.01     37.01 o 
 -19   9  16        0.44      -11.20     58.49 o 
 -17   9  16      820.94      852.11    119.91 o 
 -15   9  16       59.03      132.04     75.23 o 
 -13   9  16      251.02      215.93     82.62 o 
 -11   9  16      738.71      889.39    115.34 o 
  -9   9  16      503.09      422.61     84.61 o 
  -7   9  16      365.03      379.01     71.71 o 
  -5   9  16      651.96      850.32    117.20 o 
  -3   9  16      664.33      739.86     90.26 o 
  -1   9  16     1415.30     1351.25    115.55 o 
   1   9  16      246.51      268.22     52.44 o 
   3   9  16       83.55       26.85     55.36 o 
 -18  10  16        9.18      -14.36     42.01 o 
 -16  10  16     1005.25     1212.54    111.31 o 
 -14  10  16     1068.00     1270.90    115.94 o 
 -12  10  16      148.55       90.11     56.79 o 
 -10  10  16      316.19      229.42     73.12 o 
  -8  10  16      510.92      474.37     68.08 o 
  -6  10  16      402.14      423.66     86.55 o 
  -4  10  16       49.18       47.18     60.21 o 
  -2  10  16      208.82      168.79    115.76 o 
   0  10  16     2316.77     2800.72    278.76 o 
 -13  11  16      184.36      209.56     54.91 o 
 -11  11  16       90.18       96.99     69.81 o 
  -9  11  16      500.81      510.08    121.07 o 
  -7  11  16     3414.64     4355.11    403.16 o 
  -5  11  16       17.05       29.23     90.28 o 
  -3  11  16        5.52       87.86     52.42 o 
 -23   1  17       18.64     3094.20   2630.42 o 
 -21   1  17       17.21      444.37    451.24 o 
 -19   1  17       11.95     -122.18    198.43 o 
 -17   1  17      213.55      109.74    109.96 o 
 -15   1  17       14.35     -124.58    124.58 o 
 -13   1  17        2.20      -73.36     73.36 o 
 -11   1  17      748.89      678.50     85.15 o 
  -9   1  17        3.95       -6.58     53.66 o 
  -7   1  17     1376.22     1608.21    135.57 o 
  -5   1  17      568.67      571.24    115.75 o 
  -3   1  17        7.50      -86.84     86.84 o 
  -1   1  17      465.24      566.46    117.60 o 
   1   1  17        2.23       -5.05     82.78 o 
   3   1  17       37.36       59.93     78.69 o 
   5   1  17        0.38      -25.96     82.05 o 
   7   1  17       62.84       81.11     60.23 o 
 -24   2  17        8.63      136.35     91.11 o 
 -22   2  17      163.42     5932.31   4605.44 o 
 -20   2  17      335.05     3468.70   2585.95 o 
 -18   2  17     1347.94     2515.12    894.08 o 
 -16   2  17     1927.53     2106.85    494.61 o 
 -14   2  17      975.49     1106.27    194.99 o 
 -12   2  17      300.01      178.24     89.37 o 
 -10   2  17      674.20      628.93     99.66 o 
  -8   2  17      763.46      657.97    116.46 o 
  -6   2  17      159.77      205.96     99.52 o 
  -4   2  17     5948.53     6755.20    200.42 o 
  -2   2  17     1309.04     1382.15     99.12 o 
   0   2  17      993.46      879.23     96.62 o 
   2   2  17       53.71       53.92     49.61 o 
   4   2  17      456.99      420.25     69.16 o 
   6   2  17       81.88       69.62     58.35 o 
   8   2  17        1.62      -96.15     96.15 o 
 -25   3  17        8.71       22.79     61.71 o 
 -23   3  17     1730.09     1572.65    187.12 o 
 -21   3  17      718.37      714.85    154.93 o 
 -19   3  17      121.02       30.18     70.52 o 
 -17   3  17      816.02      839.43    148.74 o 
 -15   3  17     1645.74     1668.66    152.61 o 
 -13   3  17       37.15       40.05     83.13 o 
 -11   3  17      517.04      693.88    106.37 o 
  -9   3  17      229.88      225.40     60.98 o 
  -7   3  17     2866.58     3245.20    128.21 o 
  -5   3  17     2352.69     2624.30    133.74 o 
  -3   3  17      250.26      241.04     59.98 o 
  -1   3  17     1696.75     1734.58    109.24 o 
   1   3  17     1352.56     1363.17    109.85 o 
   3   3  17     2016.96     2144.90    124.00 o 
   5   3  17     1219.14     1290.47    149.62 o 
   7   3  17      668.33      650.23     81.84 o 
 -24   4  17      272.08      234.47     47.71 o 
 -22   4  17       66.91       18.26     54.68 o 
 -20   4  17      502.50      466.70     90.66 o 
 -18   4  17      328.49      356.33     92.71 o 
 -16   4  17     2813.83     2494.13    188.49 o 
 -14   4  17      209.89      227.31     93.62 o 
 -12   4  17      712.55      794.94     94.79 o 
 -10   4  17        0.54       23.68     84.48 o 
  -8   4  17      743.20      710.56     83.82 o 
  -6   4  17     1101.44     1081.71     91.38 o 
  -4   4  17     3924.44     4209.59    158.77 o 
  -2   4  17     4438.50     5005.72    168.25 o 
   0   4  17      695.71      649.11     87.57 o 
   2   4  17      687.28      635.37     88.80 o 
   4   4  17     3397.72     3511.87    583.33 o 
   6   4  17      322.59      276.85     71.36 o 
 -23   5  17      385.18      427.55     72.11 o 
 -21   5  17       10.63      -62.31     62.31 o 
 -19   5  17     1102.78     1106.80    124.93 o 
 -17   5  17      303.22      242.37     86.98 o 
 -15   5  17      107.76       97.13     99.59 o 
 -13   5  17      207.64       77.74    132.68 o 
 -11   5  17      215.25      119.15     65.29 o 
  -9   5  17     1272.58     1224.42    101.90 o 
  -7   5  17       34.09       -5.66     53.17 o 
  -5   5  17      630.89      532.93     86.37 o 
  -3   5  17        4.27      -59.30     59.30 o 
  -1   5  17       88.95      182.26     67.19 o 
   1   5  17      280.70      265.36     67.75 o 
   3   5  17       10.41      -30.56     49.05 o 
   5   5  17       24.49      106.01     55.82 o 
 -22   6  17      580.48      449.35    126.26 o 
 -20   6  17       74.63       -0.21     74.91 o 
 -18   6  17      154.19       87.97     98.09 o 
 -16   6  17      256.90      107.84    111.36 o 
 -14   6  17      881.47      831.88    162.85 o 
 -12   6  17       42.74      -41.67    140.34 o 
 -10   6  17       96.41       28.94     62.81 o 
  -8   6  17     2066.02     1949.68    113.98 o 
  -6   6  17      906.79     1000.41    103.44 o 
  -4   6  17       35.29      -24.76     55.34 o 
  -2   6  17       37.11       35.02     54.76 o 
   0   6  17       33.37       71.86     56.86 o 
   2   6  17      617.76      700.77     87.10 o 
   4   6  17        5.96       36.98     45.63 o 
 -21   7  17      308.20      176.47    120.34 o 
 -19   7  17       92.78       56.87     55.90 o 
 -17   7  17      160.65       23.40     63.77 o 
 -15   7  17        3.67      -64.47    136.08 o 
 -13   7  17     2073.69     2454.33    175.90 o 
 -11   7  17      508.19      512.22     96.26 o 
  -9   7  17       10.76       40.22     53.35 o 
  -7   7  17     1561.68     1549.05    130.01 o 
  -5   7  17       88.18       60.43     53.31 o 
  -3   7  17        2.68       28.04     52.98 o 
  -1   7  17       52.57       19.33     50.48 o 
   1   7  17       20.35      -48.37     48.37 o 
   3   7  17       93.99       48.22     53.03 o 
 -18   8  17      152.73      110.95     66.43 o 
 -16   8  17        2.73      -90.08     93.09 o 
 -14   8  17      340.00      337.99     77.36 o 
 -12   8  17      485.10      463.71     86.67 o 
 -10   8  17       26.69      -63.41     66.93 o 
  -8   8  17       62.87       48.11     35.78 o 
  -6   8  17      480.69      459.83     65.95 o 
  -4   8  17     2318.03     2572.10    203.82 o 
  -2   8  17       17.23       26.39     68.43 o 
   0   8  17      481.90      640.02     66.90 o 
 -15   9  17      147.30      208.97     68.89 o 
 -13   9  17      100.59       87.34     60.64 o 
 -11   9  17        0.21      -68.12     68.12 o 
  -9   9  17      992.17     1344.46    259.28 o 
  -7   9  17      430.87      423.02     78.90 o 
  -5   9  17      335.87      347.47     77.84 o 
  -3   9  17      372.21      460.31     79.80 o 
  -1   9  17     1551.90     1777.26    135.08 o 
  -8  10  17      101.70      109.86     70.37 o 
 -18   0  18     1254.35     1225.41    205.20 o 
 -16   0  18      579.44      320.00    152.41 o 
 -14   0  18      883.98      791.43    181.59 o 
 -12   0  18     1106.25     1070.67    187.74 o 
 -10   0  18      252.46      388.76    100.92 o 
  -8   0  18     2546.52     3312.65    211.11 o 
  -6   0  18      256.71      186.05    117.82 o 
  -4   0  18      637.87      685.85    167.54 o 
  -2   0  18      961.02     1050.27    183.60 o 
   0   0  18      875.54     1006.58    174.43 o 
   2   0  18      375.70      294.72    118.99 o 
   4   0  18      398.53      527.68    123.57 o 
 -21   1  18      257.33     5028.79   3400.43 o 
 -19   1  18      104.34     2105.40   1738.18 o 
 -17   1  18     2611.97     3624.45    759.66 o 
 -15   1  18      724.17     1062.79    623.56 o 
 -13   1  18      295.85      851.99    848.09 o 
 -11   1  18       51.51      -20.76    170.14 o 
  -9   1  18     1138.72     1220.05    139.87 o 
  -7   1  18      130.85      128.19     79.77 o 
  -5   1  18       28.35       47.44     68.61 o 
  -3   1  18        4.30       58.60     75.48 o 
  -1   1  18        0.13       31.77     70.61 o 
   1   1  18      183.58      303.24     92.61 o 
   3   1  18      414.11      308.80     79.09 o 
   5   1  18       39.24       47.36    136.87 o 
 -22   2  18       65.10      -24.40     86.70 o 
 -20   2  18       14.36     7672.38   5842.50 o 
 -18   2  18       54.91     5918.66   4288.02 o 
 -16   2  18     1238.09     5516.25   3523.85 o 
 -14   2  18      406.76     5095.30   3667.59 o 
 -12   2  18       28.46     5528.02   4277.59 o 
 -10   2  18     2832.05     2998.27    343.09 o 
  -8   2  18      720.31      780.64    113.05 o 
  -6   2  18     1211.06     1319.59    138.19 o 
  -4   2  18      334.44      362.04     95.60 o 
  -2   2  18     1416.25     1318.16    221.37 o 
   0   2  18        8.08       29.30     62.13 o 
   2   2  18      133.99      127.56     66.39 o 
   4   2  18      153.00      176.18     55.43 o 
 -21   3  18      588.72      661.76    136.50 o 
 -19   3  18      172.97        2.69    118.49 o 
 -17   3  18      586.94      693.81    170.86 o 
 -15   3  18       25.29      -75.34    136.03 o 
 -13   3  18      897.69      829.01    183.86 o 
 -11   3  18      184.30      109.00    107.72 o 
  -9   3  18      795.60      769.55     88.74 o 
  -7   3  18     3807.71     4656.73    207.75 o 
  -5   3  18       27.59        4.48     59.67 o 
  -3   3  18      753.99      617.21     72.81 o 
  -1   3  18     2838.13     2861.40    128.35 o 
   1   3  18      471.57      328.81     67.68 o 
   3   3  18      114.34       61.73     91.99 o 
 -22   4  18      204.70      224.60     90.79 o 
 -20   4  18        1.04     -113.34    113.34 o 
 -18   4  18       42.72       32.43     48.14 o 
 -16   4  18       42.61       56.69     58.70 o 
 -14   4  18      115.46      121.21     75.55 o 
 -12   4  18       60.93      -55.90    169.13 o 
 -10   4  18     1110.85     1116.89     96.15 o 
  -8   4  18       59.09       38.20     62.93 o 
  -6   4  18      350.65      476.23     87.89 o 
  -4   4  18        2.03       10.53     55.68 o 
  -2   4  18      102.57      145.53     63.99 o 
   0   4  18        4.61      -35.76     90.25 o 
   2   4  18      113.21      115.85     52.25 o 
 -19   5  18      202.37      203.80     62.65 o 
 -17   5  18      110.17       68.09     77.07 o 
 -15   5  18     3783.36     4349.39    245.82 o 
 -13   5  18      511.72      437.46     99.75 o 
 -11   5  18      117.39      -64.79     64.79 o 
  -9   5  18      350.02      385.27     63.62 o 
  -7   5  18     2244.96     2652.87    198.35 o 
  -5   5  18        1.06       17.63     88.38 o 
  -3   5  18     1045.78     1149.66     92.22 o 
  -1   5  18       72.33       42.02     41.79 o 
   1   5  18      326.49      299.41     62.31 o 
 -18   6  18      380.06      405.52     73.28 o 
 -16   6  18       58.51       62.91     61.20 o 
 -14   6  18      390.11      526.86     87.61 o 
 -12   6  18      289.62      286.65     76.71 o 
 -10   6  18       43.73       10.87     83.75 o 
  -8   6  18       22.16       26.63     49.30 o 
  -6   6  18      524.60      700.64     86.71 o 
  -4   6  18      387.24      449.65     65.60 o 
  -2   6  18      152.24      268.44     54.04 o 
   0   6  18      363.12      552.55     58.84 o 
 -15   7  18      234.49      381.04    103.17 o 
 -13   7  18        0.62      -97.30    135.56 o 
 -11   7  18       30.85       31.40     55.23 o 
  -9   7  18       38.66      -56.93     56.93 o 
  -7   7  18      174.57      224.26     57.57 o 
  -5   7  18      125.72      157.52     55.68 o 
  -3   7  18     1424.45     1721.25    102.91 o 
 -12   8  18       76.08       42.68     71.62 o 
 -10   8  18      592.20      730.75     81.39 o 
  -8   8  18        0.51      -71.26     71.26 o 
 -17   1  19      121.18     6913.50   4500.17 o 
 -15   1  19      281.87     6486.97   4290.97 o 
 -13   1  19      679.51     7045.56   4504.87 o 
  -9   1  19       76.36       94.59     96.04 o 
  -7   1  19       16.48       62.41     92.84 o 
  -5   1  19       22.28       51.49     58.07 o 
  -3   1  19        2.05       -4.55     56.58 o 
  -1   1  19      503.54      526.25     76.99 o 
 -18   2  19      325.26      706.99    146.67 o 
 -16   2  19      109.95      141.24    111.58 o 
 -14   2  19      454.52      355.75    123.39 o 
 -12   2  19      276.87      303.50    123.22 o 
  -8   2  19       60.40       67.60     85.87 o 
  -6   2  19        3.40       24.51     95.26 o 
  -4   2  19      591.65      626.11    137.21 o 
  -2   2  19     1248.24     1313.35    143.31 o 
 -17   3  19      257.13      292.57    121.36 o 
 -15   3  19       12.02       27.62     90.21 o 
 -13   3  19        7.93     -104.00    104.00 o 
 -11   3  19      185.82      120.19     97.57 o 
  -9   3  19       41.32       48.53     78.24 o 
  -7   3  19     1051.68     1281.40    164.88 o 
  -5   3  19      133.04      205.37     97.85 o 
  -3   3  19       40.38       54.77     87.52 o 
 -16   4  19       12.24     -103.18    103.18 o 
 -14   4  19       54.03      -83.08    101.75 o 
 -12   4  19       73.90      -65.52     95.22 o 
 -10   4  19     1070.17      644.10    117.19 o 
  -8   4  19      581.07      644.75    117.42 o 
  -6   4  19     1618.80     1761.06    177.44 o 
  -4   4  19      180.30      235.92     90.44 o 
 -13   5  19     1429.26     1687.09    207.44 o 
 -11   5  19      303.83      322.37    124.72 o 
  -9   5  19      505.41      678.18     95.55 o 
  -7   5  19       33.92       30.15     40.95 o 
  -5   5  19        2.56       49.73     38.12 o 
                                                 
